# Supplementary material for: r-2,c-6-Bis(3-methoxy­phen­yl)-t-3,t-5-dimethyl­piperidin-4-one
Source: Acta Crystallogr Sect E Struct Rep Online. 2008 Jul 31;64(Pt 8):o1631. doi: 10.1107/S1600536808023490 (PMC2962197; doi:10.1107/S1600536808023490)
Supplement: Supplementary file 2 [file e-64-o1631-Isup2.hkl]

# 
# h,k,l, Fc-squared, Fo-squared, sigma(Fo-squared) and status flag 
# 
data_I
_shelx_title ' new in C2/c' 
_shelx_refln_list_code          4 
_shelx_F_calc_maximum      273.08 
_exptl_crystal_F_000      1456.00 
_reflns_d_resolution_high  0.7490 
 
loop_ 
 _symmetry_equiv_pos_as_xyz 
 'x, y, z' 
 '-x, y, -z+1/2' 
 'x+1/2, y+1/2, z' 
 '-x+1/2, y+1/2, -z+1/2' 
 '-x, -y, -z' 
 'x, -y, z-1/2' 
 '-x+1/2, -y+1/2, -z' 
 'x+1/2, -y+1/2, z-1/2' 
 
_cell_length_a    20.9885 
_cell_length_b     9.7699 
_cell_length_c    19.8153 
_cell_angle_alpha  90.000 
_cell_angle_beta  109.459 
_cell_angle_gamma  90.000 
 
_shelx_F_squared_multiplier     1.000 
 
loop_ 
 _refln_index_h 
 _refln_index_k 
 _refln_index_l 
 _refln_F_squared_calc 
 _refln_F_squared_meas 
 _refln_F_squared_sigma 
 _refln_observed_status 
   2   0   0    13874.92    13844.36    206.37 o 
   4   0   0    17558.12    15678.56    161.31 o 
   6   0   0      198.00      240.72      9.16 o 
   8   0   0     3382.89     3554.36     75.91 o 
  10   0   0      104.80       86.27      8.04 o 
  12   0   0      521.91      577.79     17.85 o 
  14   0   0      215.98      240.03     19.22 o 
  16   0   0       51.27       25.92     12.93 o 
  18   0   0      202.60      211.70     21.83 o 
  20   0   0       10.23       24.55     14.85 o 
  22   0   0      195.25      180.00     28.71 o 
  24   0   0       24.84        6.80     21.86 o 
   1   1   0    12313.13    11899.99     77.30 o 
   3   1   0    27681.76    26120.34    156.14 o 
   5   1   0     1607.99     1436.58     12.79 o 
   7   1   0     2023.44     2099.17     26.85 o 
   9   1   0      955.06     1042.33     14.76 o 
  11   1   0      947.61     1198.07     22.92 o 
  13   1   0       35.26       28.59      6.52 o 
  15   1   0       30.68       24.56      8.70 o 
  17   1   0        1.21       -2.65      8.40 o 
  19   1   0       56.32       65.93     14.59 o 
  21   1   0      129.02      135.58     16.50 o 
  23   1   0        2.27       -7.81     15.28 o 
  25   1   0        0.42       18.42     19.40 o 
   0   2   0     5830.99     5475.21     61.97 o 
   2   2   0     7797.38     7236.17     40.16 o 
   4   2   0     8507.15     8299.11     47.96 o 
   6   2   0        6.12       10.43      2.04 o 
   8   2   0       36.95       14.66      3.31 o 
  10   2   0       92.02       95.74      5.42 o 
  12   2   0       14.72       17.36      5.34 o 
  14   2   0      155.57      129.25      8.76 o 
  16   2   0      475.92      435.78     15.88 o 
  18   2   0        0.12       -6.17      8.44 o 
  20   2   0        0.38      -11.58     11.58 o 
  22   2   0      102.54      119.86     21.20 o 
  24   2   0       88.91      137.91     25.56 o 
   1   3   0    22179.34    21471.95    113.09 o 
   3   3   0     2046.21     2167.93     14.34 o 
   5   3   0     4556.87     4513.02     27.64 o 
   7   3   0       71.56       76.76      3.72 o 
   9   3   0      121.79      138.52      6.07 o 
  11   3   0     1263.23     1311.64     39.19 o 
  13   3   0      770.38      776.26     17.34 o 
  15   3   0      198.44      193.86     11.56 o 
  17   3   0       20.36        6.84      7.83 o 
  19   3   0        8.93       -7.74     10.01 o 
  21   3   0      226.27      237.88     18.68 o 
  23   3   0        1.74       -4.33     23.49 o 
  25   3   0       94.79       64.53     31.08 o 
   0   4   0     4252.59     4476.32     39.63 o 
   2   4   0      238.51      256.66      4.78 o 
   4   4   0     3111.92     3098.52     20.81 o 
   6   4   0     1572.51     1852.64     15.78 o 
   8   4   0      934.10     1081.44     12.54 o 
  10   4   0       61.94       66.51      5.44 o 
  12   4   0      948.85      950.09     16.28 o 
  14   4   0        4.06        4.69      6.19 o 
  16   4   0     1803.76     1754.61     32.27 o 
  18   4   0      187.10      243.27     17.75 o 
  20   4   0       40.55       44.05     13.95 o 
  22   4   0       38.88       56.94     21.15 o 
  24   4   0        0.00       12.79     20.18 o 
   1   5   0      347.49      369.75      7.02 o 
   3   5   0      136.14      120.92      4.56 o 
   5   5   0       92.79      102.98      4.44 o 
   7   5   0      701.80      756.88     10.50 o 
   9   5   0      411.66      413.27      8.74 o 
  11   5   0      553.97      554.05     11.29 o 
  13   5   0     2365.89     2269.67     33.30 o 
  15   5   0       89.98       96.54     10.52 o 
  17   5   0       44.96       35.77      9.46 o 
  19   5   0      339.84      338.70     19.62 o 
  21   5   0        0.05       14.33     25.09 o 
  23   5   0        7.35       33.18     17.67 o 
   0   6   0      589.33      519.61     14.04 o 
   2   6   0     1700.49     1680.28     20.16 o 
   4   6   0     2316.77     2549.83     23.34 o 
   6   6   0     1474.49     1563.03     16.63 o 
   8   6   0      301.67      296.71      8.06 o 
  10   6   0      859.50      840.70     18.28 o 
  12   6   0     1768.74     1753.58     23.34 o 
  14   6   0        4.48       -2.15      6.62 o 
  16   6   0        1.37       -7.99      7.99 o 
  18   6   0       53.97       45.58     11.43 o 
  20   6   0       13.21        6.52     11.40 o 
  22   6   0        4.30       15.62     14.15 o 
   1   7   0      729.81      680.21     14.70 o 
   3   7   0      121.67      116.88      6.01 o 
   5   7   0      618.25      631.31     11.38 o 
   7   7   0       42.02       47.95      5.39 o 
   9   7   0      663.71      691.52     12.70 o 
  11   7   0      343.33      322.86      9.49 o 
  13   7   0       25.87       28.46      8.02 o 
  15   7   0        3.77        3.98     10.22 o 
  17   7   0      113.81      123.28      9.98 o 
  19   7   0        0.22       10.44     14.64 o 
  21   7   0        0.16        2.06     16.97 o 
   0   8   0      258.69      249.77     12.07 o 
   2   8   0      148.42      130.67      6.73 o 
   4   8   0      114.89      121.59      6.62 o 
   6   8   0      198.90      195.44      7.37 o 
   8   8   0        6.77        4.30      4.40 o 
  10   8   0      170.18      169.32     14.95 o 
  12   8   0      263.02      277.54     18.12 o 
  14   8   0       51.22       50.81     13.42 o 
  16   8   0        1.92       33.31     16.23 o 
  18   8   0        4.57        9.48     16.20 o 
  20   8   0        2.00      -15.88     18.04 o 
   1   9   0        0.16       -5.21      5.21 o 
   3   9   0      424.88      459.36     13.05 o 
   5   9   0        6.07        4.15      5.37 o 
   7   9   0      186.05      185.37     12.44 o 
   9   9   0      126.33      126.36     14.93 o 
  11   9   0       38.90       27.88     12.13 o 
  13   9   0       93.70       68.83     14.47 o 
  15   9   0       12.20       -8.25     15.14 o 
  17   9   0        6.89       -8.10     16.37 o 
  19   9   0       24.54       -7.08     27.13 o 
   0  10   0      117.80      123.37     14.82 o 
   2  10   0       14.84       -0.62      6.41 o 
   4  10   0        4.60        1.47      9.09 o 
   6  10   0      117.70      125.33     14.58 o 
   8  10   0       63.67       66.60     14.53 o 
  10  10   0      108.74       95.80     16.29 o 
  12  10   0        5.08       14.66     15.94 o 
  14  10   0        0.15      -10.99     16.94 o 
  16  10   0        0.05      -16.51     23.52 o 
   1  11   0        4.91       12.68      9.06 o 
   3  11   0        4.76       -6.01      7.76 o 
   5  11   0       61.68       96.38     14.70 o 
   7  11   0       44.83       40.51     18.68 o 
   9  11   0      119.62      149.70     19.39 o 
  11  11   0      107.06      136.12     36.77 o 
  13  11   0       14.21      -19.43     24.77 o 
   0  12   0       32.10       34.03     25.19 o 
   2  12   0       21.36       25.38     16.64 o 
   4  12   0        0.12      -23.01     26.16 o 
   6  12   0       37.39       66.96     22.20 o 
   8  12   0       25.98       19.11     21.56 o 
  10  12   0       78.04       88.19     33.72 o 
   1  13   0        1.77       -0.69     15.26 o 
 -25   1   1       13.96       26.28     19.73 o 
 -23   1   1        4.23       21.10     16.70 o 
 -21   1   1       54.97       44.61     13.26 o 
 -19   1   1       51.01       28.79     10.26 o 
 -17   1   1      114.18      111.20     11.27 o 
 -15   1   1       15.47       28.70      8.15 o 
 -13   1   1       36.29       39.40      6.21 o 
 -11   1   1      555.95      634.76     12.83 o 
  -9   1   1        0.02       -3.41      3.41 o 
  -7   1   1     3081.54     2971.17     25.66 o 
  -5   1   1     8544.08     8453.49     57.36 o 
  -3   1   1     7028.54     6562.49     40.55 o 
  -1   1   1     2448.36     2298.39     21.33 o 
   1   1   1     2285.69     2185.08     13.43 o 
   3   1   1      300.92      310.65      5.00 o 
   5   1   1      731.29      654.50      9.23 o 
   7   1   1      172.19      168.16      6.10 o 
   9   1   1     1878.17     1921.52     22.15 o 
  11   1   1     5516.67     6415.58     56.16 o 
  13   1   1      555.26      492.63     15.70 o 
  15   1   1      646.60      733.69     23.65 o 
  17   1   1      891.02      826.95     23.79 o 
  19   1   1       28.96       28.37     12.38 o 
  21   1   1       51.32       46.71     16.75 o 
  23   1   1       58.99       59.27     19.87 o 
  25   1   1        0.23      -21.37     25.40 o 
 -24   2   1       10.44        4.42     17.11 o 
 -22   2   1       26.44       21.41     12.53 o 
 -20   2   1      295.18      308.41     19.37 o 
 -18   2   1       73.21       63.54      9.23 o 
 -16   2   1      194.19      180.95     14.57 o 
 -14   2   1      143.69      178.76     10.02 o 
 -12   2   1       33.34        9.55      5.24 o 
 -10   2   1     3450.54     3309.85     32.94 o 
  -8   2   1      930.92     1078.04     11.64 o 
  -6   2   1        8.99       11.47      2.12 o 
  -4   2   1       42.21       41.90      3.67 o 
  -2   2   1       13.48        2.47      1.64 o 
   0   2   1    61686.63    59065.57    315.35 o 
   2   2   1    26712.59    25428.57    125.94 o 
   4   2   1     4169.23     3822.87     23.67 o 
   6   2   1      377.98      344.35      7.34 o 
   8   2   1       20.03        9.28      2.97 o 
  10   2   1       56.92       83.72      5.43 o 
  12   2   1       10.26       10.44      5.46 o 
  14   2   1       74.27       59.15      8.31 o 
  16   2   1     1583.44     1480.73     39.59 o 
  18   2   1      361.22      376.02     20.55 o 
  20   2   1      110.16       96.86     15.05 o 
  22   2   1        0.06      -11.38     15.54 o 
  24   2   1       21.34       34.24     20.28 o 
 -25   3   1        1.71       -5.09     21.06 o 
 -23   3   1       25.53       57.79     18.74 o 
 -21   3   1      113.36      122.32     15.72 o 
 -19   3   1        0.52        7.91     10.55 o 
 -17   3   1        1.73        0.77      7.59 o 
 -15   3   1       88.12       84.38      8.34 o 
 -13   3   1      529.02      556.88     13.44 o 
 -11   3   1      367.41      349.83      9.96 o 
  -9   3   1     1318.01     1246.75     15.73 o 
  -7   3   1      358.07      317.00      6.68 o 
  -5   3   1       97.52       73.56      3.13 o 
  -3   3   1       12.37       14.71      2.29 o 
  -1   3   1     5079.82     4476.69     25.54 o 
   1   3   1     6829.42     6617.46     37.39 o 
   3   3   1     6108.10     5882.20     34.36 o 
   5   3   1      909.46      883.53      9.38 o 
   7   3   1       53.94       43.80      3.29 o 
   9   3   1       56.18       61.67      5.13 o 
  11   3   1      488.85      415.29     11.51 o 
  13   3   1      401.63      384.88     13.34 o 
  15   3   1       93.79       95.67     10.13 o 
  17   3   1       23.27       38.38      9.88 o 
  19   3   1       92.78      103.68     14.37 o 
  21   3   1        0.36       24.50     13.48 o 
  23   3   1        7.15      -10.21     19.60 o 
 -24   4   1       35.06       -3.90     16.40 o 
 -22   4   1       84.14       89.98     20.58 o 
 -20   4   1       87.14       82.73     13.56 o 
 -18   4   1     1118.24     1114.69     33.29 o 
 -16   4   1      225.84      207.63     12.53 o 
 -14   4   1       11.49        6.48      5.17 o 
 -12   4   1      236.23      230.12      8.45 o 
 -10   4   1      529.87      596.28     11.11 o 
  -8   4   1       66.16       83.95      4.16 o 
  -6   4   1      488.68      453.20      6.95 o 
  -4   4   1      371.80      383.96      7.04 o 
  -2   4   1     5384.45     5778.41     35.40 o 
   0   4   1      884.15      926.09      8.74 o 
   2   4   1        3.24        0.62      2.23 o 
   4   4   1     1356.35     1358.61     11.91 o 
   6   4   1      373.32      443.68      7.66 o 
   8   4   1     1632.79     1546.59     20.55 o 
  10   4   1        3.76       -2.73      4.72 o 
  12   4   1      267.51      265.72      9.84 o 
  14   4   1     2023.12     1964.07     34.77 o 
  16   4   1       20.40       14.82      9.23 o 
  18   4   1        8.59       15.85     11.44 o 
  20   4   1      245.25      249.80     19.02 o 
  22   4   1        2.99       27.72     17.94 o 
  24   4   1       23.46       15.85     21.40 o 
 -23   5   1      171.58      188.30     24.74 o 
 -21   5   1      142.68      147.45     23.16 o 
 -19   5   1       16.34       25.61     10.69 o 
 -17   5   1      607.98      636.57     19.53 o 
 -15   5   1      584.44      588.34     17.26 o 
 -13   5   1      740.48      743.16     14.56 o 
 -11   5   1       59.69       83.44      5.30 o 
  -9   5   1      160.79      156.02      5.54 o 
  -7   5   1      195.75      239.14      5.88 o 
  -5   5   1      331.52      436.34      7.13 o 
  -3   5   1      346.10      312.09      6.04 o 
  -1   5   1     2668.08     2922.63     21.10 o 
   1   5   1      268.72      231.00      5.89 o 
   3   5   1      405.36      319.60      6.86 o 
   5   5   1     4836.71     5245.04     34.99 o 
   7   5   1      169.47      187.52      6.16 o 
   9   5   1       16.71       18.57      4.38 o 
  11   5   1      781.29      770.54     17.32 o 
  13   5   1      359.73      373.01     12.00 o 
  15   5   1      271.28      262.34     13.47 o 
  17   5   1     1000.36      989.46     38.70 o 
  19   5   1        9.24       30.13     12.32 o 
  21   5   1      156.36      146.20     18.66 o 
  23   5   1       12.08       36.81     20.52 o 
 -22   6   1        0.02       -9.20     18.82 o 
 -20   6   1        3.37        0.59     15.77 o 
 -18   6   1        8.16       18.56      6.61 o 
 -16   6   1       55.12       57.36      7.06 o 
 -14   6   1      367.95      339.30     17.74 o 
 -12   6   1       27.77       29.62      5.48 o 
 -10   6   1      222.86      207.90      7.54 o 
  -8   6   1      166.69      168.00      7.23 o 
  -6   6   1      429.30      444.71     10.43 o 
  -4   6   1       17.57       16.04      3.67 o 
  -2   6   1      730.70      747.02     10.65 o 
   0   6   1      620.38      564.30      9.92 o 
   2   6   1        0.17        2.98      3.18 o 
   4   6   1     1326.39     1465.84     19.25 o 
   6   6   1        1.60        3.89      4.54 o 
   8   6   1       42.55       51.17      5.48 o 
  10   6   1     1134.30     1117.15     15.74 o 
  12   6   1      563.07      535.30     15.00 o 
  14   6   1      438.93      417.71     14.38 o 
  16   6   1        7.88       -3.71      9.40 o 
  18   6   1       31.34       27.98     11.32 o 
  20   6   1       52.99       48.80     17.64 o 
  22   6   1       34.69       66.90     19.61 o 
 -21   7   1        3.06      -22.65     22.65 o 
 -19   7   1        0.28       -6.40     18.78 o 
 -17   7   1        0.93       -6.30     12.35 o 
 -15   7   1       29.07       27.10     12.63 o 
 -13   7   1      794.19      818.22     28.22 o 
 -11   7   1      210.45      176.97     10.50 o 
  -9   7   1        0.76       -5.01      6.01 o 
  -7   7   1      623.28      604.17     13.80 o 
  -5   7   1       64.03       62.49      4.80 o 
  -3   7   1        0.01       -3.89      3.89 o 
  -1   7   1       10.07        9.02      4.41 o 
   1   7   1      260.93      232.10      7.67 o 
   3   7   1     1924.41     1998.20     22.03 o 
   5   7   1      460.02      469.08     10.65 o 
   7   7   1      925.42      913.83     16.21 o 
   9   7   1      320.19      338.13     10.18 o 
  11   7   1       28.96       36.09      6.83 o 
  13   7   1      778.07      753.75     19.77 o 
  15   7   1       14.75       10.06      7.40 o 
  17   7   1       11.68        2.22      9.41 o 
  19   7   1       13.63       16.71     10.58 o 
  21   7   1        0.67      -11.58     11.58 o 
 -20   8   1       32.24       23.33     18.60 o 
 -18   8   1        0.41      -12.57     18.02 o 
 -16   8   1        0.04        5.95     14.18 o 
 -14   8   1       60.18       61.95     13.26 o 
 -12   8   1       15.12       17.28     11.03 o 
 -10   8   1       61.65       46.66     11.12 o 
  -8   8   1        0.83       -6.15      6.15 o 
  -6   8   1      147.50      164.51      8.85 o 
  -4   8   1      581.80      567.93     10.80 o 
  -2   8   1      153.16      145.77      7.35 o 
   0   8   1      656.55      691.76     13.05 o 
   2   8   1       51.25       70.16      6.12 o 
   4   8   1        0.38        1.11      4.24 o 
   6   8   1      110.95      123.67      7.09 o 
   8   8   1       12.96       12.29      5.47 o 
  10   8   1      695.75      657.52     15.52 o 
  12   8   1       37.52       47.32      7.27 o 
  14   8   1        0.34       -1.13      6.42 o 
  16   8   1       20.32       31.41     16.19 o 
  18   8   1        0.17       -3.57     15.89 o 
  20   8   1       14.88       13.25     35.11 o 
 -19   9   1        5.13      -21.04     42.36 o 
 -17   9   1       22.10       45.27     17.15 o 
 -15   9   1        6.36      -12.40     12.56 o 
 -13   9   1       14.61        6.81     11.96 o 
 -11   9   1        8.91        2.32     11.07 o 
  -9   9   1        0.00       -6.88      9.87 o 
  -7   9   1      158.03      154.92     12.82 o 
  -5   9   1        1.93        2.47      7.51 o 
  -3   9   1      166.45      173.29      7.61 o 
  -1   9   1      911.68      908.10     15.31 o 
   1   9   1       55.80       40.92      6.00 o 
   3   9   1      421.76      400.34     10.81 o 
   5   9   1        9.25        1.32      5.85 o 
   7   9   1      206.92      225.40      9.48 o 
   9   9   1       20.87       11.71      6.04 o 
  11   9   1       25.31       29.00     12.14 o 
  13   9   1       25.89       28.31     13.47 o 
  15   9   1        1.98      -13.84     13.84 o 
  17   9   1       12.89       16.95     20.99 o 
 -16  10   1        0.00       -5.76     23.24 o 
 -14  10   1       44.00       47.91     16.46 o 
 -12  10   1      120.19      124.02     18.03 o 
 -10  10   1        5.86        3.51     15.59 o 
  -8  10   1       49.78       61.79     14.63 o 
  -6  10   1       85.90       96.49     13.52 o 
  -4  10   1        2.38        0.70     10.80 o 
  -2  10   1       36.67       40.87      6.68 o 
   0  10   1       15.59       13.39      6.81 o 
   2  10   1        2.05       -0.92     12.15 o 
   4  10   1       79.73       81.87      8.25 o 
   6  10   1        0.15       -6.61      6.61 o 
   8  10   1      245.72      255.63     20.63 o 
  10  10   1       19.34       14.01     14.47 o 
  12  10   1       77.68       62.12     19.64 o 
  14  10   1        3.61        1.04     18.48 o 
  16  10   1        8.37      -25.81     25.81 o 
 -13  11   1      223.38      216.14     35.80 o 
 -11  11   1        1.83       -7.47     14.51 o 
  -9  11   1       32.27       36.99     15.75 o 
  -7  11   1       78.18       93.35     16.32 o 
  -5  11   1       15.07        0.75     13.27 o 
  -3  11   1        8.16        9.27     11.37 o 
  -1  11   1        6.20        4.18      8.30 o 
   1  11   1      134.15      128.73     17.85 o 
   3  11   1       99.03      103.22     12.33 o 
   5  11   1       78.43       87.11     17.17 o 
   7  11   1        0.25        7.34     16.03 o 
   9  11   1      257.80      304.52     29.12 o 
  11  11   1        4.92       15.78     19.95 o 
  13  11   1       40.50       37.88     29.21 o 
 -10  12   1        0.21        7.08     27.68 o 
  -8  12   1        4.81      -18.46     18.46 o 
  -6  12   1       31.31      -11.21     18.76 o 
  -4  12   1        4.57       -7.23     17.19 o 
  -2  12   1       28.60       30.59     36.77 o 
   0  12   1      161.01      181.51     22.72 o 
   2  12   1        1.92       -9.07      9.07 o 
   4  12   1       42.28       14.16     44.96 o 
   6  12   1       52.80       66.82     22.98 o 
   8  12   1        4.69       -9.96     21.44 o 
  -1  13   1        8.20      -16.93     21.37 o 
 -26   0   2       37.32       71.26     32.26 o 
 -24   0   2       16.29       15.40     23.45 o 
 -22   0   2       97.97      144.67     25.07 o 
 -20   0   2     4488.63     4300.83    155.95 o 
 -18   0   2      766.38      592.53     48.43 o 
 -16   0   2       11.84       -4.11     10.13 o 
 -14   0   2     1219.48     1370.52     39.71 o 
 -12   0   2     3023.34     3150.61     52.82 o 
 -10   0   2     2954.44     3189.23     42.82 o 
  -8   0   2      136.80      153.69      7.60 o 
  -6   0   2    18353.66    17098.51    175.80 o 
  -4   0   2    74574.62    67870.72    633.49 o 
  -2   0   2     5622.20     4923.89    176.26 o 
   0   0   2    12187.62    11471.87    163.99 o 
   2   0   2    43281.38    40408.09    484.99 o 
   4   0   2       56.54       44.31      6.34 o 
   6   0   2     1699.02     1900.79     28.72 o 
   8   0   2     5224.51     5552.82     96.21 o 
  10   0   2       31.33       39.54      7.41 o 
  12   0   2      390.22      425.66     16.68 o 
  14   0   2      250.62      205.63     19.76 o 
  16   0   2     1527.38     1366.54     47.25 o 
  18   0   2       38.44       42.92     17.07 o 
  20   0   2       49.61      110.12     30.67 o 
  22   0   2      122.03      134.40     33.44 o 
  24   0   2        2.92      -23.80     23.80 o 
 -25   1   2       45.32       68.99     22.22 o 
 -23   1   2      175.06      207.09     24.20 o 
 -21   1   2        6.65        4.97     16.50 o 
 -19   1   2      483.58      455.55     25.85 o 
 -17   1   2       15.07        4.79      8.09 o 
 -15   1   2       46.59       49.75      8.60 o 
 -13   1   2       39.61       43.24      6.13 o 
 -11   1   2     3448.44     3894.90     37.38 o 
  -9   1   2     6162.76     6251.85     48.64 o 
  -7   1   2     6615.66     6437.32     45.47 o 
  -5   1   2       11.34       18.71      2.68 o 
  -3   1   2    56588.46    52567.66    413.93 o 
  -1   1   2     2851.44     2610.03     23.16 o 
   1   1   2     4942.05     4657.63     29.86 o 
   3   1   2     2527.97     2450.57     18.82 o 
   5   1   2     5173.95     5159.93     42.75 o 
   7   1   2     1585.23     1556.28     18.49 o 
   9   1   2     1498.32     1583.33     20.16 o 
  11   1   2     1591.32     1650.17     24.93 o 
  13   1   2      305.36      292.90     12.25 o 
  15   1   2      244.66      228.23     15.01 o 
  17   1   2        7.63        8.92      9.06 o 
  19   1   2       49.50       53.27     14.80 o 
  21   1   2       18.62       23.39     15.55 o 
  23   1   2       35.99       48.67     29.70 o 
 -26   2   2        2.21      -14.78     25.88 o 
 -24   2   2        0.25        0.67     19.84 o 
 -22   2   2       27.24       34.19     13.12 o 
 -20   2   2       81.97       89.08     13.50 o 
 -18   2   2      254.32      227.25     12.60 o 
 -16   2   2      408.92      396.40     14.29 o 
 -14   2   2       48.12       44.30      6.57 o 
 -12   2   2      782.02      876.46     16.70 o 
 -10   2   2     1147.03     1257.11     15.84 o 
  -8   2   2     9001.37     9324.79     68.81 o 
  -6   2   2      514.57      500.94      6.29 o 
  -4   2   2    19912.60    19483.66    129.38 o 
  -2   2   2     4927.87     4936.48     38.31 o 
   0   2   2     7658.13     7176.20     39.18 o 
   2   2   2    14149.73    13725.42     74.08 o 
   4   2   2      861.09      808.53      8.98 o 
   6   2   2     1837.86     1818.18     17.09 o 
   8   2   2      382.58      374.47      9.00 o 
  10   2   2       95.94      117.23      6.17 o 
  12   2   2       60.38       58.24      6.69 o 
  14   2   2      154.25      168.37     10.34 o 
  16   2   2      476.78      505.69     17.80 o 
  18   2   2        0.39       -8.13     11.74 o 
  20   2   2       21.62       12.18     17.83 o 
  22   2   2        2.10       12.35     18.07 o 
  24   2   2       89.45      103.05     33.83 o 
 -25   3   2       18.98       32.85     19.63 o 
 -23   3   2        0.86       -0.57     12.56 o 
 -21   3   2       71.06       62.83     13.00 o 
 -19   3   2        7.94       -3.85      8.25 o 
 -17   3   2       19.81       15.04      7.58 o 
 -15   3   2     1972.03     2000.92     28.15 o 
 -13   3   2      685.64      671.75     14.37 o 
 -11   3   2     1831.27     1897.88     24.60 o 
  -9   3   2      167.62      199.74      5.66 o 
  -7   3   2        2.43       -2.23      2.23 o 
  -5   3   2     6152.79     5927.95     38.10 o 
  -3   3   2      700.43      725.64      8.34 o 
  -1   3   2     1490.07     1449.76     11.19 o 
   1   3   2    21036.64    20750.61    109.95 o 
   3   3   2     2621.89     2553.93     17.11 o 
   5   3   2     4758.60     4761.57     30.00 o 
   7   3   2      136.88      146.37      5.27 o 
   9   3   2     1972.21     2060.84     21.85 o 
  11   3   2      551.08      573.27     16.71 o 
  13   3   2      347.51      384.56     12.49 o 
  15   3   2       67.32       63.57      9.84 o 
  17   3   2      127.36      128.19     17.99 o 
  19   3   2      198.32      190.64     17.65 o 
  21   3   2      218.98      231.05     22.99 o 
  23   3   2        7.30        1.43     19.69 o 
 -24   4   2        9.61        3.20     15.43 o 
 -22   4   2        2.86       12.66     17.18 o 
 -20   4   2       96.04       86.71     12.96 o 
 -18   4   2      106.24      136.36     13.65 o 
 -16   4   2      873.93      797.63     18.66 o 
 -14   4   2      352.76      352.56     11.02 o 
 -12   4   2        0.01       -2.29      3.68 o 
 -10   4   2     1646.39     1707.48     19.72 o 
  -8   4   2      738.17      806.01     12.73 o 
  -6   4   2     1935.07     2257.00     19.22 o 
  -4   4   2    12507.73    13033.98     77.67 o 
  -2   4   2     4177.81     4250.81     27.18 o 
   0   4   2        8.62        5.08      2.18 o 
   2   4   2     7258.10     6826.81     39.87 o 
   4   4   2     3244.43     3397.57     23.01 o 
   6   4   2      852.49      886.28     10.70 o 
   8   4   2      214.55      204.14     10.01 o 
  10   4   2      287.56      253.90     11.70 o 
  12   4   2      419.74      441.89     13.46 o 
  14   4   2     1444.97     1524.08     32.99 o 
  16   4   2     2614.02     2587.33     68.02 o 
  18   4   2      251.54      291.79     19.62 o 
  20   4   2      138.60      144.57     17.23 o 
  22   4   2      151.17      174.17     26.12 o 
  24   4   2       24.30       12.35     33.10 o 
 -23   5   2       31.36       38.31     20.64 o 
 -21   5   2       15.06        1.67     10.26 o 
 -19   5   2        5.88       13.79     10.46 o 
 -17   5   2       46.89       39.78      7.36 o 
 -15   5   2      139.23      141.16     11.21 o 
 -13   5   2      296.28      297.01      9.46 o 
 -11   5   2     1219.75     1136.07     16.52 o 
  -9   5   2        0.19       -0.15      4.24 o 
  -7   5   2     1111.62     1064.63     13.10 o 
  -5   5   2      143.88      130.60      5.03 o 
  -3   5   2     1963.43     1958.68     15.81 o 
  -1   5   2     1973.95     1903.01     15.58 o 
   1   5   2     5483.64     5415.83     34.75 o 
   3   5   2     4760.51     4676.01     32.50 o 
   5   5   2      103.62      104.59      5.50 o 
   7   5   2      131.79      113.85      5.53 o 
   9   5   2      644.44      590.51     11.65 o 
  11   5   2        9.63        5.34      5.74 o 
  13   5   2       10.62       15.42      7.07 o 
  15   5   2       33.56       25.50      8.90 o 
  17   5   2       12.36        3.81     10.60 o 
  19   5   2        4.64       -6.76     11.15 o 
  21   5   2       68.87       59.79     24.32 o 
  23   5   2        4.03       -0.44     20.43 o 
 -24   6   2       16.48       21.86     34.62 o 
 -22   6   2       14.92       21.78     17.67 o 
 -20   6   2        0.83       -8.15     13.46 o 
 -18   6   2       78.58       77.52     15.37 o 
 -16   6   2        7.20        3.23     11.49 o 
 -14   6   2      640.41      659.42     27.21 o 
 -12   6   2      649.96      654.35     15.61 o 
 -10   6   2     1367.30     1304.84     18.60 o 
  -8   6   2       85.35      100.09      6.51 o 
  -6   6   2        0.14        0.68      4.37 o 
  -4   6   2       66.90       65.34      5.08 o 
  -2   6   2        1.24        3.80      3.25 o 
   0   6   2      733.27      752.06     11.20 o 
   2   6   2     1721.68     1509.89     17.58 o 
   4   6   2        0.49        3.22      4.11 o 
   6   6   2     1768.54     1698.93     20.22 o 
   8   6   2      112.34      105.77      6.96 o 
  10   6   2       89.19      116.24     10.05 o 
  12   6   2      544.12      546.58     14.35 o 
  14   6   2      877.44      865.98     23.13 o 
  16   6   2      131.79      146.59     14.74 o 
  18   6   2        9.12       16.68     12.71 o 
  20   6   2       61.61       44.16     18.06 o 
  22   6   2        0.29        8.13     18.07 o 
 -21   7   2        0.10       10.52     16.90 o 
 -19   7   2       20.86      -11.77     14.38 o 
 -17   7   2       53.58       38.71     13.86 o 
 -15   7   2       15.76       27.23     13.91 o 
 -13   7   2      363.26      347.13     16.40 o 
 -11   7   2       87.21       97.30      8.63 o 
  -9   7   2       90.01       60.88      6.97 o 
  -7   7   2      100.80       82.77      6.94 o 
  -5   7   2        2.21        1.98      4.95 o 
  -3   7   2     1708.79     1608.91     17.17 o 
  -1   7   2       46.66       38.11      4.90 o 
   1   7   2        0.10       -3.10      3.74 o 
   3   7   2      270.92      234.10      7.76 o 
   5   7   2     1814.81     1718.37     19.99 o 
   7   7   2       33.84       38.66      6.01 o 
   9   7   2      117.27      117.35      7.81 o 
  11   7   2       67.76       64.88      8.16 o 
  13   7   2        4.85       14.76      7.84 o 
  15   7   2       10.52        6.07      9.35 o 
  17   7   2        1.97        0.04     10.04 o 
  19   7   2        0.08       17.70     17.19 o 
  21   7   2       13.69       28.64     16.94 o 
 -20   8   2       18.43        2.34     16.71 o 
 -18   8   2      111.85      148.73     21.71 o 
 -16   8   2       62.96       60.50     16.04 o 
 -14   8   2        2.55        8.03     11.17 o 
 -12   8   2        2.36        5.78     10.19 o 
 -10   8   2       38.56       33.18     11.65 o 
  -8   8   2        8.82        3.47      6.22 o 
  -6   8   2       35.40       25.35      6.57 o 
  -4   8   2      335.97      342.83     11.06 o 
  -2   8   2     1388.25     1375.33     17.33 o 
   0   8   2      121.57      128.79      9.08 o 
   2   8   2      494.30      534.36     11.61 o 
   4   8   2      273.48      244.62      8.71 o 
   6   8   2      168.81      174.60      8.32 o 
   8   8   2      287.51      281.14      9.98 o 
  10   8   2        9.35       17.39      7.30 o 
  12   8   2       58.92       50.05     10.19 o 
  14   8   2      231.91      248.90     16.25 o 
  16   8   2        7.95       15.38     19.36 o 
  18   8   2       34.87       23.63     11.23 o 
  20   8   2       34.36      104.91     42.95 o 
 -19   9   2        0.92      -14.67     17.00 o 
 -17   9   2        6.28        7.28     16.57 o 
 -15   9   2        6.04       -8.05     12.11 o 
 -13   9   2       13.10       14.60     11.39 o 
 -11   9   2        1.62        4.03     10.56 o 
  -9   9   2       92.40       93.45     12.78 o 
  -7   9   2        4.96       22.09      9.64 o 
  -5   9   2        5.46        7.45      7.70 o 
  -3   9   2       57.66       49.63      8.30 o 
  -1   9   2      147.61      167.62     11.24 o 
   1   9   2       57.00       42.57      6.14 o 
   3   9   2     1704.03     1776.35     21.58 o 
   5   9   2       87.98      115.25      8.21 o 
   7   9   2      140.87      131.68      9.23 o 
   9   9   2       34.51       44.02      8.91 o 
  11   9   2       76.83       72.20     10.31 o 
  13   9   2      110.30      126.09     21.56 o 
  15   9   2        4.02      -21.41     21.41 o 
  17   9   2        5.27      -10.80     19.96 o 
 -16  10   2       60.84       25.46     20.37 o 
 -14  10   2        5.39       36.62     15.62 o 
 -12  10   2       52.35       90.92     16.27 o 
 -10  10   2        1.13       16.58     12.56 o 
  -8  10   2      123.24      122.11     15.62 o 
  -6  10   2       10.99       -2.82     12.44 o 
  -4  10   2        0.02        2.35     10.47 o 
  -2  10   2       31.50       26.14     10.19 o 
   0  10   2      212.79      209.88      9.57 o 
   2  10   2       12.00       -7.08      7.08 o 
   4  10   2      162.56      129.95     10.73 o 
   6  10   2       27.97       33.60     10.22 o 
   8  10   2       35.25       22.40      9.97 o 
  10  10   2      139.54      105.60     20.80 o 
  12  10   2       31.53       14.12     17.81 o 
  14  10   2        1.40        9.33     37.05 o 
 -13  11   2       30.29       30.01     19.16 o 
 -11  11   2       48.94       72.24     16.88 o 
  -9  11   2       75.54       86.71     16.54 o 
  -7  11   2       15.43        3.39     19.21 o 
  -5  11   2       40.21       38.93     14.15 o 
  -3  11   2       24.70       12.45     14.23 o 
  -1  11   2       57.19       38.80     12.46 o 
   1  11   2       46.15       39.21      9.70 o 
   3  11   2       10.69        5.51     10.25 o 
   5  11   2        7.33       10.45     10.12 o 
   7  11   2      191.54      192.32     23.65 o 
   9  11   2        1.42       -3.93     19.43 o 
  11  11   2        0.26      -19.06     36.22 o 
  13  11   2       12.13        9.51     27.20 o 
 -10  12   2       63.19       70.70     30.53 o 
  -8  12   2        3.45       33.96     22.06 o 
  -6  12   2        6.21        6.34     20.99 o 
  -4  12   2        4.29      -29.99     44.16 o 
  -2  12   2       10.03       18.74     20.02 o 
   0  12   2        1.26      -34.52     50.20 o 
   2  12   2        0.90        7.27      9.82 o 
   4  12   2       25.90       20.18     10.67 o 
   6  12   2       30.30       36.59     21.25 o 
   8  12   2        2.20      -11.55     27.68 o 
  -1  13   2        1.07      -13.95     22.62 o 
 -25   1   3       34.88       48.27     20.03 o 
 -23   1   3        0.04       -4.81     12.22 o 
 -21   1   3        0.23        4.84      9.76 o 
 -19   1   3        5.82       10.55      8.72 o 
 -17   1   3       27.11       19.35      8.36 o 
 -15   1   3      130.65      132.82     10.28 o 
 -13   1   3       18.15       14.22      5.87 o 
 -11   1   3     3133.24     3455.55     33.67 o 
  -9   1   3     7677.27     7780.58     54.89 o 
  -7   1   3       20.13       37.44      3.60 o 
  -5   1   3    38433.97    36961.59    255.36 o 
  -3   1   3    52587.30    48546.53    317.58 o 
  -1   1   3    16381.32    15745.72    123.81 o 
   1   1   3     1796.24     1654.68     13.57 o 
   3   1   3     1795.50     1788.10     17.09 o 
   5   1   3       49.19       46.08      4.11 o 
   7   1   3      280.15      270.08      8.27 o 
   9   1   3      419.68      486.79     11.45 o 
  11   1   3      218.98      213.14      8.79 o 
  13   1   3      185.96      204.99     10.99 o 
  15   1   3      876.30      795.27     23.24 o 
  17   1   3        0.48       -9.07     13.89 o 
  19   1   3      289.59      316.13     39.62 o 
  21   1   3      131.35      101.90     19.88 o 
  23   1   3        0.84       14.78     17.81 o 
 -26   2   3        6.58      -22.69     23.38 o 
 -24   2   3        2.70        8.79     31.08 o 
 -22   2   3       36.80       25.93     12.20 o 
 -20   2   3      209.32      205.79     14.20 o 
 -18   2   3      573.62      504.37     19.56 o 
 -16   2   3      238.36      203.76     12.49 o 
 -14   2   3      139.12      114.95      7.80 o 
 -12   2   3       51.01       63.31      5.18 o 
 -10   2   3     1434.62     1611.51     18.75 o 
  -8   2   3     2826.42     2768.58     26.83 o 
  -6   2   3     4932.68     5017.79     37.86 o 
  -4   2   3     7296.55     7237.82     54.56 o 
  -2   2   3    19546.52    18887.12    147.05 o 
   0   2   3    48743.49    46577.39    256.05 o 
   2   2   3      985.26      935.72      8.94 o 
   4   2   3     3606.77     3453.34     24.46 o 
   6   2   3     1550.70     1518.86     15.68 o 
   8   2   3      210.50      220.12      7.04 o 
  10   2   3      431.68      382.33     10.43 o 
  12   2   3        8.56       13.03      4.29 o 
  14   2   3        4.84        8.41      7.20 o 
  16   2   3     1471.66     1437.66     29.46 o 
  18   2   3        9.73        6.40     11.40 o 
  20   2   3      179.23      243.26     23.92 o 
  22   2   3       55.49       94.99     22.50 o 
  24   2   3       21.57       27.82     31.57 o 
 -25   3   3        0.08       -8.57     15.83 o 
 -23   3   3        7.98      -11.68     11.68 o 
 -21   3   3       14.47       -1.62     10.39 o 
 -19   3   3        2.77       -5.81      7.72 o 
 -17   3   3       49.11       40.72      7.85 o 
 -15   3   3      545.48      571.16     14.56 o 
 -13   3   3      532.62      515.55     15.14 o 
 -11   3   3       15.91        7.94      3.65 o 
  -9   3   3     5014.31     5388.93     50.14 o 
  -7   3   3     4557.46     4536.32     40.77 o 
  -5   3   3     3042.86     3049.30     26.72 o 
  -3   3   3       44.53       34.47      3.15 o 
  -1   3   3      255.10      212.60      3.89 o 
   1   3   3     1093.03     1066.90      9.37 o 
   3   3   3     1009.74      937.87      9.41 o 
   5   3   3       45.02       30.88      3.41 o 
   7   3   3     1398.89     1420.37     15.22 o 
   9   3   3        0.33        0.44      4.20 o 
  11   3   3      332.08      356.37     11.35 o 
  13   3   3     5329.58     5120.66     51.77 o 
  15   3   3       89.97      103.22     10.72 o 
  17   3   3       36.47       31.82     12.44 o 
  19   3   3      591.48      606.54     26.97 o 
  21   3   3       66.09       68.37     21.27 o 
  23   3   3       34.44        9.03     18.96 o 
 -24   4   3       21.93       -2.78     22.20 o 
 -22   4   3       38.75       28.61     11.58 o 
 -20   4   3        2.42        3.64     10.11 o 
 -18   4   3      675.32      662.94     18.13 o 
 -16   4   3       26.62       37.65      8.24 o 
 -14   4   3      207.71      195.25      7.63 o 
 -12   4   3       45.54       41.39      6.52 o 
 -10   4   3       14.46       15.21      3.40 o 
  -8   4   3       49.81       46.57      3.90 o 
  -6   4   3     3690.47     4136.84     30.01 o 
  -4   4   3     5596.24     5690.50     37.28 o 
  -2   4   3      222.95      294.98      5.99 o 
   0   4   3     5545.38     5651.35     35.06 o 
   2   4   3      808.51      758.00      8.60 o 
   4   4   3     4259.17     4295.99     27.26 o 
   6   4   3     1600.15     1534.69     15.46 o 
   8   4   3      255.68      275.38      7.99 o 
  10   4   3      715.01      662.52     13.94 o 
  12   4   3     3262.20     3084.72     57.14 o 
  14   4   3     3611.25     3709.91     56.41 o 
  16   4   3      115.69      142.53     15.20 o 
  18   4   3      108.64      126.85     16.01 o 
  20   4   3        7.05       42.48     16.25 o 
  22   4   3       45.91       61.72     23.10 o 
 -23   5   3       12.08       -3.00     17.67 o 
 -21   5   3       65.94       72.57     21.07 o 
 -19   5   3      123.95      147.80     18.45 o 
 -17   5   3       38.53       26.70     13.38 o 
 -15   5   3     4205.75     4221.10     83.60 o 
 -13   5   3      866.23      908.56     24.87 o 
 -11   5   3       13.78       21.33      5.18 o 
  -9   5   3       63.85       39.70      5.01 o 
  -7   5   3       45.01       30.88      3.93 o 
  -5   5   3      107.65      112.01      4.47 o 
  -3   5   3     1014.44     1146.36     12.99 o 
  -1   5   3       14.20       22.18      3.08 o 
   1   5   3     3262.78     3195.51     23.20 o 
   3   5   3     1292.10     1436.65     15.25 o 
   5   5   3      455.38      461.52      9.26 o 
   7   5   3      231.60      269.44      8.09 o 
   9   5   3        4.87        4.18      5.12 o 
  11   5   3        3.28       -3.12      5.10 o 
  13   5   3        1.11        5.59      6.17 o 
  15   5   3      312.09      311.60     16.90 o 
  17   5   3      256.62      218.31     17.66 o 
  19   5   3        5.16        2.09     13.96 o 
  21   5   3       22.73       18.75     18.80 o 
  23   5   3       30.89       30.25     36.36 o 
 -24   6   3       76.72       63.70     20.75 o 
 -22   6   3       12.14        2.95     15.87 o 
 -20   6   3        0.09       12.61     13.54 o 
 -18   6   3       81.48       78.98     14.94 o 
 -16   6   3      416.30      398.95     22.88 o 
 -14   6   3       83.04      102.98     12.39 o 
 -12   6   3       73.86       67.80      7.17 o 
 -10   6   3        0.26       -4.98      4.98 o 
  -8   6   3      494.22      569.39     11.26 o 
  -6   6   3      753.89      852.11     12.75 o 
  -4   6   3       56.99       95.49      5.79 o 
  -2   6   3     1241.69     1297.99     13.39 o 
   0   6   3        3.85        0.25      3.82 o 
   2   6   3       79.04       95.81      5.47 o 
   4   6   3      193.43      203.50      7.16 o 
   6   6   3      858.13      846.77     15.13 o 
   8   6   3      111.56       96.60      7.21 o 
  10   6   3     1274.96     1245.17     23.58 o 
  12   6   3       26.92       17.69      9.53 o 
  14   6   3       95.02      114.28     13.68 o 
  16   6   3        4.77        0.41     10.72 o 
  18   6   3        2.62        2.22     11.81 o 
  20   6   3        3.98      -16.49     16.49 o 
  22   6   3       36.88       41.91     38.99 o 
 -23   7   3        1.02      -13.41     17.86 o 
 -21   7   3        6.81       12.76     17.07 o 
 -19   7   3        0.30      -13.23     14.85 o 
 -17   7   3      168.83      152.51     17.00 o 
 -15   7   3      176.79      183.16     18.10 o 
 -13   7   3       75.65       96.45     11.36 o 
 -11   7   3      184.75      180.66     10.22 o 
  -9   7   3        6.18        0.98      5.72 o 
  -7   7   3      226.33      203.57      8.19 o 
  -5   7   3       12.61        7.27      5.17 o 
  -3   7   3      335.99      287.51      9.78 o 
  -1   7   3      632.19      607.14     10.77 o 
   1   7   3      148.11      139.19      6.36 o 
   3   7   3     4423.44     4229.10     37.35 o 
   5   7   3       37.70       46.02      6.06 o 
   7   7   3      176.25      172.36      8.38 o 
   9   7   3     1606.86     1544.47     22.61 o 
  11   7   3       85.14       72.16      8.84 o 
  13   7   3      209.29      189.46     14.37 o 
  15   7   3        6.15        7.27     10.07 o 
  17   7   3       38.93       41.70     12.15 o 
  19   7   3        1.98       -5.66     14.21 o 
  21   7   3        1.33       -6.45     24.98 o 
 -20   8   3       33.44       17.24     16.67 o 
 -18   8   3        0.58       -3.83     14.49 o 
 -16   8   3      122.50      111.06     17.97 o 
 -14   8   3        7.08      -10.46     10.46 o 
 -12   8   3       47.43       49.92     13.75 o 
 -10   8   3       15.98        8.92      9.12 o 
  -8   8   3      195.14      210.19     10.86 o 
  -6   8   3       68.85       51.02      6.90 o 
  -4   8   3        0.00       -3.05      5.87 o 
  -2   8   3       49.40       47.65      7.15 o 
   0   8   3       41.39       49.22      5.89 o 
   2   8   3      913.44      867.96     15.08 o 
   4   8   3     1501.22     1584.11     20.00 o 
   6   8   3      239.62      240.33      9.28 o 
   8   8   3      189.46      171.69      9.36 o 
  10   8   3        1.12       -5.41      8.71 o 
  12   8   3       90.27       80.76     11.34 o 
  14   8   3        2.25       -2.60     10.35 o 
  16   8   3        2.68       -2.05     11.12 o 
  18   8   3        1.33       16.04     13.98 o 
 -19   9   3        9.11       14.96     18.80 o 
 -17   9   3       52.10       52.37     19.31 o 
 -15   9   3       11.99        4.48     12.64 o 
 -13   9   3       79.91      120.63     14.29 o 
 -11   9   3       13.71        6.57     10.02 o 
  -9   9   3      346.80      339.27     23.89 o 
  -7   9   3      282.43      293.18     14.97 o 
  -5   9   3       21.24       17.65      8.07 o 
  -3   9   3      647.73      672.37     17.66 o 
  -1   9   3       10.24       12.48      5.78 o 
   1   9   3     1619.34     1693.93     20.59 o 
   3   9   3       92.64      104.29      7.35 o 
   5   9   3        0.17       -6.12      6.12 o 
   7   9   3      254.17      223.75     13.56 o 
   9   9   3      262.58      248.06     14.84 o 
  11   9   3       45.45       58.98     12.10 o 
  13   9   3       12.73        9.98     11.39 o 
  15   9   3        6.49        5.45     11.73 o 
 -16  10   3       15.74      -10.34     16.27 o 
 -14  10   3       49.19       51.83     13.99 o 
 -12  10   3       69.15      103.82     20.89 o 
 -10  10   3       56.10       40.46     11.69 o 
  -8  10   3        0.26       -6.66      9.92 o 
  -6  10   3       32.98       12.71     10.00 o 
  -4  10   3       65.32       37.58     20.62 o 
  -2  10   3       52.56       46.14     11.99 o 
   0  10   3        0.99        0.99      5.63 o 
   2  10   3       71.37       66.30      9.08 o 
   4  10   3       82.13      109.31     11.98 o 
   6  10   3       12.22       -2.46      9.98 o 
   8  10   3      136.77      123.22     14.80 o 
  10  10   3       36.58       36.73     12.03 o 
  12  10   3       11.92        1.30     10.73 o 
  14  10   3        2.58      -12.98     27.62 o 
 -13  11   3       67.24       90.24     17.71 o 
 -11  11   3       73.10       95.28     19.41 o 
  -9  11   3        6.34      -14.32     14.32 o 
  -7  11   3        9.57        2.68     12.89 o 
  -5  11   3        0.07        4.54     12.08 o 
  -3  11   3       18.06       -0.64     13.27 o 
  -1  11   3        2.71       12.38     16.42 o 
   1  11   3       93.27       99.37     10.02 o 
   3  11   3        0.68       -9.47      9.47 o 
   5  11   3       31.48       27.98     12.45 o 
   7  11   3       67.75       91.28     13.53 o 
   9  11   3       64.45       48.90     14.28 o 
  11  11   3       24.54       47.67     30.39 o 
 -10  12   3       37.74       26.84     19.47 o 
  -8  12   3        2.70       -8.46     14.90 o 
  -6  12   3        0.93       -4.35     14.65 o 
  -4  12   3        0.00       -3.44     14.25 o 
  -2  12   3        0.77       12.95     18.56 o 
   0  12   3        0.36       11.12     17.13 o 
   2  12   3       46.82       50.64     22.27 o 
   4  12   3        2.64        6.29     12.73 o 
   6  12   3        0.00        3.33     16.86 o 
 -26   0   4      262.13      321.19     43.02 o 
 -24   0   4      245.16      233.41     35.11 o 
 -22   0   4      113.07      111.04     18.09 o 
 -20   0   4      421.81      413.00     24.41 o 
 -18   0   4        0.28       -6.74     11.76 o 
 -16   0   4      110.23      130.76     13.95 o 
 -14   0   4      237.37      266.58     16.14 o 
 -12   0   4      573.32      766.05     24.16 o 
 -10   0   4     8407.75     9085.64     91.16 o 
  -8   0   4    10416.63    10349.88    100.25 o 
  -6   0   4      252.78      277.39      7.85 o 
  -4   0   4    25023.11    24571.87    208.85 o 
  -2   0   4     1606.52     1321.00     13.46 o 
   0   0   4    55118.12    51686.04    472.13 o 
   2   0   4    26546.91    25765.25    262.11 o 
   4   0   4      224.93      195.92     20.91 o 
   6   0   4     3924.76     4118.08     53.30 o 
   8   0   4      153.27      155.77     15.97 o 
  10   0   4     1047.66     1094.02     25.28 o 
  12   0   4       17.63       23.24      8.49 o 
  14   0   4     1207.80     1202.70     35.24 o 
  16   0   4        9.08        2.67     19.60 o 
  18   0   4       63.49      110.53     30.74 o 
  20   0   4      259.78      280.73     41.84 o 
  22   0   4       84.46       75.70     32.82 o 
 -25   1   4       52.89      112.14     32.26 o 
 -23   1   4      480.64      436.00     30.33 o 
 -21   1   4       72.37       65.61     11.00 o 
 -19   1   4       32.02       11.38      8.97 o 
 -17   1   4       18.06       16.48      7.72 o 
 -15   1   4      384.54      312.60     13.06 o 
 -13   1   4      209.52      221.55      9.64 o 
 -11   1   4     2917.46     3277.62     38.17 o 
  -9   1   4       21.09       18.05      3.93 o 
  -7   1   4     1056.91     1053.13     12.46 o 
  -5   1   4    18374.30    18103.12    126.32 o 
  -3   1   4      918.27     1019.35     10.67 o 
  -1   1   4     9600.56     8778.59     55.06 o 
   1   1   4    25729.63    25060.35    161.50 o 
   3   1   4      482.95      429.17      8.25 o 
   5   1   4      350.07      284.98      8.24 o 
   7   1   4       14.33       16.94      4.09 o 
   9   1   4      949.44      978.20     16.49 o 
  11   1   4      620.53      719.58     14.44 o 
  13   1   4      423.45      380.71     13.53 o 
  15   1   4        0.03       -5.45      8.25 o 
  17   1   4       59.55       61.20     17.09 o 
  19   1   4       24.54       27.74     17.52 o 
  21   1   4        2.52       -2.97     17.88 o 
  23   1   4        0.14        2.57     19.99 o 
 -26   2   4       28.61       11.53     23.87 o 
 -24   2   4       99.13      103.79     24.94 o 
 -22   2   4       12.56        0.85     11.05 o 
 -20   2   4       71.22       76.23      9.82 o 
 -18   2   4       45.54       31.19      7.95 o 
 -16   2   4       49.35       23.10      7.01 o 
 -14   2   4        6.60       19.80      6.00 o 
 -12   2   4      110.16      156.30      6.34 o 
 -10   2   4     4927.09     5129.23     41.34 o 
  -8   2   4      753.16      791.73     11.85 o 
  -6   2   4      133.38      126.52      4.40 o 
  -4   2   4     5275.08     4791.55     40.61 o 
  -2   2   4     1433.39     1413.37     18.61 o 
   0   2   4    10238.35     9270.73     63.16 o 
   2   2   4     5243.13     4982.03     32.42 o 
   4   2   4        8.08       16.08      3.42 o 
   6   2   4     1378.69     1652.32     18.00 o 
   8   2   4      570.33      556.84     11.32 o 
  10   2   4      428.04      395.77     10.20 o 
  12   2   4        1.19       -5.69      5.69 o 
  14   2   4       86.36       89.87      9.68 o 
  16   2   4       11.99       12.39     10.26 o 
  18   2   4        8.91       -1.10     11.05 o 
  20   2   4      116.99      101.84     19.78 o 
  22   2   4        7.28       32.21     19.22 o 
 -25   3   4        1.24        7.15     19.36 o 
 -23   3   4       15.83       26.47     11.88 o 
 -21   3   4        3.53       -3.33      9.71 o 
 -19   3   4      156.52      130.96     10.01 o 
 -17   3   4      326.84      350.37     12.77 o 
 -15   3   4     1758.88     1771.55     26.31 o 
 -13   3   4       17.12       14.54      4.19 o 
 -11   3   4        0.34       -4.29      4.29 o 
  -9   3   4      163.17      177.61      5.71 o 
  -7   3   4     4164.42     4631.79     36.91 o 
  -5   3   4       20.39       12.15      3.99 o 
  -3   3   4     1401.54     1284.52     15.44 o 
  -1   3   4      698.02      721.34      8.91 o 
   1   3   4     1161.79     1178.22     11.11 o 
   3   3   4       56.32       64.37      3.59 o 
   5   3   4     9287.65    10010.68     59.91 o 
   7   3   4      207.68      206.20      6.44 o 
   9   3   4     1311.02     1365.71     18.14 o 
  11   3   4      323.47      324.29     11.34 o 
  13   3   4      572.64      627.60     16.84 o 
  15   3   4      133.92      130.37     13.02 o 
  17   3   4      907.48      915.82     33.32 o 
  19   3   4        0.43        4.25     14.25 o 
  21   3   4       14.54       23.53     18.63 o 
  23   3   4       20.42       16.10     33.31 o 
 -24   4   4       16.23       -7.41     16.65 o 
 -22   4   4       28.00       23.39     11.40 o 
 -20   4   4       74.00       64.35      7.79 o 
 -18   4   4      523.49      496.16     25.77 o 
 -16   4   4     1437.89     1302.72     37.25 o 
 -14   4   4      269.63      292.45     14.40 o 
 -12   4   4       22.09       16.29      5.64 o 
 -10   4   4     1011.49      972.67     12.76 o 
  -8   4   4      313.54      346.18     10.36 o 
  -6   4   4     2457.66     2364.68     22.30 o 
  -4   4   4    12376.75    13635.10     89.17 o 
  -2   4   4     2293.04     2382.67     19.11 o 
   0   4   4     4520.67     4376.29     28.57 o 
   2   4   4      161.19      172.11      4.86 o 
   4   4   4      709.73      830.89     10.25 o 
   6   4   4       10.97       16.78      3.94 o 
   8   4   4     3500.70     3634.85     34.61 o 
  10   4   4      229.02      215.69      8.96 o 
  12   4   4     1209.27     1093.78     31.80 o 
  14   4   4      453.74      432.88     16.92 o 
  16   4   4        0.59       -7.12     11.45 o 
  18   4   4      356.59      427.35     23.27 o 
  20   4   4       69.57       92.74     18.99 o 
  22   4   4       24.58       52.87     23.11 o 
 -25   5   4        8.78       57.45     27.82 o 
 -23   5   4       81.93      126.27     24.22 o 
 -21   5   4       23.36       15.56     16.44 o 
 -19   5   4        8.36        7.34     13.24 o 
 -17   5   4      466.20      461.29     23.00 o 
 -15   5   4       39.07       60.93     12.20 o 
 -13   5   4      422.89      385.89     12.27 o 
 -11   5   4       83.06       71.01      5.70 o 
  -9   5   4      502.06      480.91     10.63 o 
  -7   5   4      117.71      117.05      4.57 o 
  -5   5   4       19.64       12.13      3.01 o 
  -3   5   4      619.39      721.00      9.81 o 
  -1   5   4     1585.56     1468.28     12.97 o 
   1   5   4     2448.67     2370.45     18.91 o 
   3   5   4      849.10      864.41     12.44 o 
   5   5   4      550.46      454.17     10.28 o 
   7   5   4        0.99       -4.93      4.95 o 
   9   5   4      186.58      152.62      8.19 o 
  11   5   4      385.07      401.98     13.05 o 
  13   5   4      564.67      549.56     18.62 o 
  15   5   4        8.27       19.76     11.61 o 
  17   5   4       22.60       22.88     19.25 o 
  19   5   4       74.60       90.64     18.29 o 
  21   5   4        5.42       18.46     19.59 o 
 -24   6   4        0.00       -9.97     17.53 o 
 -22   6   4        5.83       -8.65     23.36 o 
 -20   6   4        0.05      -11.78     15.47 o 
 -18   6   4       99.16      107.28     20.49 o 
 -16   6   4      181.56      195.20     16.33 o 
 -14   6   4     1495.46     1473.35     35.30 o 
 -12   6   4      247.96      241.09      9.32 o 
 -10   6   4       48.86       51.94      5.81 o 
  -8   6   4      452.71      430.74     10.26 o 
  -6   6   4      131.93      158.57      6.09 o 
  -4   6   4     1231.12     1295.98     15.00 o 
  -2   6   4      128.73      117.14      6.51 o 
   0   6   4      800.62      740.33     10.44 o 
   2   6   4       27.60        8.06      4.29 o 
   4   6   4        0.65        0.82      3.52 o 
   6   6   4      101.77       94.86      6.80 o 
   8   6   4       72.34       61.68      7.00 o 
  10   6   4      112.08      105.74      9.24 o 
  12   6   4        2.17        3.55      6.19 o 
  14   6   4      115.46      131.10     22.94 o 
  16   6   4       37.33       40.48     12.70 o 
  18   6   4       17.79        8.44     13.84 o 
  20   6   4       13.72        4.21     19.60 o 
 -23   7   4       43.65       48.01     20.11 o 
 -21   7   4        1.12      -15.31     15.31 o 
 -19   7   4        3.47       -0.01     14.47 o 
 -17   7   4       56.56       50.48     15.88 o 
 -15   7   4       53.16       64.61     14.39 o 
 -13   7   4        1.57        4.13      8.64 o 
 -11   7   4      228.37      209.78     10.96 o 
  -9   7   4      230.67      235.76      8.84 o 
  -7   7   4      369.32      392.54     10.43 o 
  -5   7   4        1.20        4.06      4.78 o 
  -3   7   4       16.91       11.93      5.46 o 
  -1   7   4      285.72      283.99      8.09 o 
   1   7   4       30.67       30.81      4.82 o 
   3   7   4       41.70       50.49      5.77 o 
   5   7   4      770.83      765.81     22.73 o 
   7   7   4      185.29      186.80      9.50 o 
   9   7   4        4.27        3.71      6.42 o 
  11   7   4      137.45      133.09     12.06 o 
  13   7   4      107.77      114.57     13.00 o 
  15   7   4       23.26        2.76     10.03 o 
  17   7   4       12.52       16.23     16.87 o 
  19   7   4        6.08       26.75     17.90 o 
 -20   8   4       22.44        0.09     16.37 o 
 -18   8   4       26.48       20.94     15.49 o 
 -16   8   4        6.65       28.50     14.43 o 
 -14   8   4       59.07       80.21     12.94 o 
 -12   8   4       13.42       12.91      9.65 o 
 -10   8   4       15.81        6.13      8.88 o 
  -8   8   4      168.80      173.49     12.23 o 
  -6   8   4      127.97      119.65      7.94 o 
  -4   8   4      707.33      610.73     14.13 o 
  -2   8   4      856.30      890.90     17.47 o 
   0   8   4     1648.22     1552.35     18.18 o 
   2   8   4     1008.52      999.67     15.39 o 
   4   8   4      122.07      111.41      7.63 o 
   6   8   4      119.59      137.71      8.76 o 
   8   8   4      234.30      234.74     13.52 o 
  10   8   4       26.08       34.53     10.40 o 
  12   8   4      474.00      479.58     21.92 o 
  14   8   4       50.21       41.54     12.42 o 
  16   8   4        1.10       23.26     20.33 o 
  18   8   4        8.99       13.59     19.26 o 
 -19   9   4        0.01       -1.76     19.12 o 
 -17   9   4      171.89      203.62     21.80 o 
 -15   9   4       56.41       34.93     14.37 o 
 -13   9   4       19.28       11.11     11.22 o 
 -11   9   4        0.17       -9.28      9.28 o 
  -9   9   4       60.22       40.33     10.70 o 
  -7   9   4       44.52       45.15      9.63 o 
  -5   9   4       17.58       27.12      9.32 o 
  -3   9   4        1.05       -5.25     10.39 o 
  -1   9   4      811.93      761.61     20.72 o 
   1   9   4      295.73      291.40     10.16 o 
   3   9   4      131.58      129.82      8.47 o 
   5   9   4       48.81       73.46      9.64 o 
   7   9   4        6.85       -2.75      8.28 o 
   9   9   4        0.02        5.15     10.15 o 
  11   9   4        5.85      -11.30     11.30 o 
  13   9   4       70.42       57.95     14.24 o 
  15   9   4        0.15      -18.73     18.73 o 
  17   9   4        2.72        2.71     21.37 o 
 -16  10   4      101.65      117.95     17.33 o 
 -14  10   4        3.30        1.47     12.21 o 
 -12  10   4        7.20       -9.73     12.13 o 
 -10  10   4        1.38       -6.73      9.97 o 
  -8  10   4        1.11       -9.34      9.34 o 
  -6  10   4        3.89       -7.43      9.66 o 
  -4  10   4      109.78      122.36     12.37 o 
  -2  10   4        5.39        2.03     10.30 o 
   0  10   4      137.99      123.65     14.07 o 
   2  10   4      240.73      244.41     11.36 o 
   4  10   4      486.78      540.69     33.27 o 
   6  10   4       12.28       25.49     12.27 o 
   8  10   4        4.07       11.12     11.63 o 
  10  10   4       24.06       -8.25     18.27 o 
  12  10   4        4.53        3.26     12.24 o 
  14  10   4        0.40        4.93     14.99 o 
 -13  11   4       57.38       74.75     25.06 o 
 -11  11   4        1.12       19.56     13.64 o 
  -9  11   4        0.85        4.79     12.75 o 
  -7  11   4        2.05        2.71     12.67 o 
  -5  11   4        4.68       -1.81     12.44 o 
  -3  11   4        0.22       -8.78     12.11 o 
  -1  11   4       12.73       28.21     13.52 o 
   1  11   4        3.53        5.11     11.68 o 
   3  11   4       94.01      112.87     20.60 o 
   5  11   4        9.88        8.31     15.02 o 
   7  11   4       65.80       82.26     21.38 o 
   9  11   4       43.86       49.19     15.54 o 
  11  11   4       29.75       42.88     15.33 o 
 -10  12   4       17.18       12.93     31.61 o 
  -8  12   4       12.24       -8.38     17.64 o 
  -6  12   4        6.58      -10.72     14.37 o 
  -4  12   4       21.43       25.14     15.30 o 
  -2  12   4        0.63      -15.28     18.28 o 
   0  12   4        6.97       20.57     18.82 o 
   2  12   4       16.82        6.54     48.50 o 
   4  12   4        0.50       -2.46     11.98 o 
   6  12   4       13.53        9.89     15.35 o 
   8  12   4       15.43       24.63     14.92 o 
 -27   1   5       40.48       82.50     32.13 o 
 -25   1   5      115.27      114.94     20.59 o 
 -23   1   5       52.15       30.92     12.23 o 
 -21   1   5       79.40       48.22     10.05 o 
 -19   1   5       56.55       53.93      9.53 o 
 -17   1   5       74.56       72.24      9.68 o 
 -15   1   5       36.35       33.87      8.45 o 
 -13   1   5       70.51       89.55      7.15 o 
 -11   1   5      270.35      215.77      8.01 o 
  -9   1   5     4303.94     4203.67     36.54 o 
  -7   1   5       26.68       38.82      3.48 o 
  -5   1   5     8876.90     8503.65     59.31 o 
  -3   1   5       49.37       46.06      3.01 o 
  -1   1   5    38467.50    36936.30    217.17 o 
   1   1   5    46513.90    45003.35    286.80 o 
   3   1   5      515.70      465.15     10.43 o 
   5   1   5     8648.53     8888.14     67.25 o 
   7   1   5        5.79        7.50      4.18 o 
   9   1   5     1302.17     1435.88     19.69 o 
  11   1   5     1110.00     1138.35     19.90 o 
  13   1   5      985.00      992.73     24.34 o 
  15   1   5      889.85      874.09     25.30 o 
  17   1   5      309.64      373.44     35.39 o 
  19   1   5        1.52       10.54     26.12 o 
  21   1   5       42.23       43.99     20.28 o 
  23   1   5       17.62       13.55     20.69 o 
 -26   2   5       15.22        6.68     16.29 o 
 -24   2   5       16.52       14.82     12.73 o 
 -22   2   5      146.60      124.08     14.22 o 
 -20   2   5      298.11      238.74     12.46 o 
 -18   2   5      199.85      249.17     11.66 o 
 -16   2   5       75.29      110.16      8.56 o 
 -14   2   5      801.31      797.35     26.44 o 
 -12   2   5     4608.09     5016.71     49.28 o 
 -10   2   5       61.77       60.11      5.03 o 
  -8   2   5      307.19      295.91      6.56 o 
  -6   2   5       23.28       13.82      4.04 o 
  -4   2   5     6541.66     6431.21     49.47 o 
  -2   2   5       45.32       40.61      3.97 o 
   0   2   5    25921.52    26066.47    161.63 o 
   2   2   5      392.65      393.83      7.52 o 
   4   2   5        7.47       23.87      3.76 o 
   6   2   5     2814.84     2885.74     26.81 o 
   8   2   5      223.77      274.04      8.90 o 
  10   2   5      788.50      727.49     13.77 o 
  12   2   5     3049.69     3018.78     35.90 o 
  14   2   5     1339.49     1325.21     27.47 o 
  16   2   5     1472.99     1477.99     43.65 o 
  18   2   5       71.83       98.78     31.07 o 
  20   2   5        0.59      -14.41     14.41 o 
  22   2   5       67.18       99.98     24.87 o 
 -25   3   5        2.38        4.14     11.56 o 
 -23   3   5        0.55        5.94     10.51 o 
 -21   3   5        3.89       13.12      7.93 o 
 -19   3   5       12.63       19.22      6.81 o 
 -17   3   5       94.89       89.50      7.25 o 
 -15   3   5      412.77      376.13     10.93 o 
 -13   3   5     3141.77     3242.54     42.60 o 
 -11   3   5      137.10      133.11      6.29 o 
  -9   3   5     5467.02     5649.58     44.54 o 
  -7   3   5     6891.52     7220.56     57.91 o 
  -5   3   5      927.77     1008.66     15.24 o 
  -3   3   5      885.21      846.65     13.31 o 
  -1   3   5     9794.84     9987.38     63.13 o 
   1   3   5     3018.67     3177.43     22.72 o 
   3   3   5      596.07      614.72      8.47 o 
   5   3   5      126.92      111.17      5.18 o 
   7   3   5     1587.09     1614.86     18.21 o 
   9   3   5     1744.18     1717.72     24.17 o 
  11   3   5      194.40      149.83      8.67 o 
  13   3   5     1333.68     1428.85     24.50 o 
  15   3   5       62.97       66.46     13.34 o 
  17   3   5      276.21      310.53     20.67 o 
  19   3   5      294.83      325.69     25.81 o 
  21   3   5      147.44      150.12     36.60 o 
  23   3   5        4.10       36.57     34.83 o 
 -24   4   5        0.39       12.82     17.88 o 
 -22   4   5       24.91       27.02     17.19 o 
 -20   4   5       41.60       60.56     22.32 o 
 -18   4   5       10.50       -3.75      9.47 o 
 -16   4   5      355.46      366.10     16.56 o 
 -14   4   5        5.64       -2.84      6.50 o 
 -12   4   5       70.29      102.71      7.75 o 
 -10   4   5     3205.24     3523.05     34.79 o 
  -8   4   5      814.38      829.49     13.10 o 
  -6   4   5    10564.98    11704.70    133.13 o 
  -4   4   5     3879.07     3938.96     46.16 o 
  -2   4   5      292.52      345.60      6.42 o 
   0   4   5     7801.71     7561.48     45.93 o 
   2   4   5      653.96      600.97      8.87 o 
   4   4   5       18.83       12.37      3.54 o 
   6   4   5      447.83      442.58      8.98 o 
   8   4   5        5.86       -3.67      4.68 o 
  10   4   5      860.90      873.94     17.67 o 
  12   4   5      465.46      434.15     13.96 o 
  14   4   5      186.56      185.05     13.06 o 
  16   4   5       50.63       71.53     14.20 o 
  18   4   5      373.45      396.11     26.77 o 
  20   4   5       16.17       46.58     17.76 o 
  22   4   5       28.97       51.69     31.57 o 
 -25   5   5        4.26      -12.35     24.84 o 
 -23   5   5       40.99       68.79     17.79 o 
 -21   5   5       41.44       62.95     15.97 o 
 -19   5   5       27.90       42.90     16.82 o 
 -17   5   5       89.62       58.34     14.58 o 
 -15   5   5      341.20      306.98     19.22 o 
 -13   5   5       27.16       25.94      4.98 o 
 -11   5   5      180.28      179.93      7.03 o 
  -9   5   5      224.42      244.73      6.51 o 
  -7   5   5      542.07      579.25     10.60 o 
  -5   5   5       24.11       15.83      4.00 o 
  -3   5   5     1148.53     1297.59     13.49 o 
  -1   5   5        1.78        2.86      3.69 o 
   1   5   5      874.91      779.18     11.48 o 
   3   5   5        8.03        9.87      3.74 o 
   5   5   5     1143.51     1287.52     17.20 o 
   7   5   5       77.81      100.58      7.22 o 
   9   5   5      238.20      240.51     10.61 o 
  11   5   5      215.22      220.93     11.61 o 
  13   5   5      772.75      783.34     24.24 o 
  15   5   5      233.93      218.45     17.66 o 
  17   5   5       56.40       69.10     16.56 o 
  19   5   5       24.57       29.45     16.93 o 
  21   5   5        6.54       45.60     23.19 o 
 -24   6   5       35.26       46.00     19.26 o 
 -22   6   5        0.79      -14.29     14.29 o 
 -20   6   5        3.05       15.45     14.16 o 
 -18   6   5      371.50      357.86     21.11 o 
 -16   6   5      186.91      215.09     16.60 o 
 -14   6   5       76.96       86.08     11.25 o 
 -12   6   5      271.11      294.13     12.64 o 
 -10   6   5      671.81      697.59     12.72 o 
  -8   6   5      232.64      216.51      7.19 o 
  -6   6   5      214.83      245.80      6.99 o 
  -4   6   5        5.17        6.44      4.07 o 
  -2   6   5       23.82       19.43      5.39 o 
   0   6   5      868.94      877.02     11.56 o 
   2   6   5      517.63      491.39      9.99 o 
   4   6   5      708.99      701.96     12.90 o 
   6   6   5      621.06      578.17     13.41 o 
   8   6   5       18.87       18.06      6.08 o 
  10   6   5       14.85        4.19      6.82 o 
  12   6   5       32.03       15.02     11.33 o 
  14   6   5       10.54        3.20     10.78 o 
  16   6   5        5.36       -2.91     11.01 o 
  18   6   5       32.70       21.40     15.36 o 
  20   6   5       31.69       37.84     21.97 o 
 -23   7   5        8.87      -16.40     16.40 o 
 -21   7   5       12.11       18.21     16.40 o 
 -19   7   5        0.25      -12.75     12.75 o 
 -17   7   5      576.48      619.03     42.64 o 
 -15   7   5      224.19      218.05     24.44 o 
 -13   7   5        2.42        1.79      8.07 o 
 -11   7   5        1.03       -0.48      6.38 o 
  -9   7   5      315.70      292.31      9.42 o 
  -7   7   5        0.03       -4.55      4.55 o 
  -5   7   5       36.09       24.78      5.21 o 
  -3   7   5      343.52      360.96     10.32 o 
  -1   7   5     1866.35     1736.46     21.87 o 
   1   7   5     1434.28     1336.59     16.25 o 
   3   7   5      588.94      607.67     11.96 o 
   5   7   5      641.55      706.23     14.21 o 
   7   7   5      509.45      465.62     13.18 o 
   9   7   5        3.51       -1.21      6.50 o 
  11   7   5      209.21      195.45     14.57 o 
  13   7   5        5.31        6.53     10.06 o 
  15   7   5        8.93        1.86     10.85 o 
  17   7   5        9.31       18.45     17.81 o 
  19   7   5       33.57       46.76     21.83 o 
 -22   8   5       11.08      -31.08     35.18 o 
 -20   8   5       64.56       39.94     18.07 o 
 -18   8   5        0.02      -10.47     13.68 o 
 -16   8   5      232.32      238.94     36.36 o 
 -14   8   5      102.93      109.71     12.51 o 
 -12   8   5       99.71       53.54     10.50 o 
 -10   8   5       20.21       17.95      8.39 o 
  -8   8   5        0.00        0.25      6.94 o 
  -6   8   5      313.88      305.01     10.91 o 
  -4   8   5      601.27      563.49     14.26 o 
  -2   8   5      945.65      969.70     27.72 o 
   0   8   5      254.90      234.81      9.51 o 
   2   8   5      560.17      576.80     12.28 o 
   4   8   5       15.21       11.69      6.01 o 
   6   8   5       30.66       20.50      5.75 o 
   8   8   5       27.97       22.10      8.30 o 
  10   8   5      930.74      910.69     26.06 o 
  12   8   5        8.24       15.43     11.56 o 
  14   8   5        0.50      -12.07     12.07 o 
  16   8   5        0.01       -4.23     17.51 o 
  18   8   5        0.49      -11.10     24.22 o 
 -19   9   5      126.02      157.36     21.18 o 
 -17   9   5       35.44       37.32     24.81 o 
 -15   9   5       24.36       15.40     13.12 o 
 -13   9   5        4.03       26.47     10.81 o 
 -11   9   5       18.83       25.72     10.12 o 
  -9   9   5        0.22       -1.28      8.85 o 
  -7   9   5       95.60       92.98     10.86 o 
  -5   9   5        0.00       -0.85      8.14 o 
  -3   9   5      208.70      220.72     17.06 o 
  -1   9   5      550.32      569.09     16.92 o 
   1   9   5      292.34      327.69      9.88 o 
   3   9   5      524.89      500.42     13.27 o 
   5   9   5       28.28       14.94      9.24 o 
   7   9   5        2.63        4.74     10.49 o 
   9   9   5      119.03      142.26     16.23 o 
  11   9   5       87.95      101.78     16.11 o 
  13   9   5       42.14       20.76     15.81 o 
  15   9   5        1.15      -12.65     16.55 o 
 -16  10   5        0.64        0.25     18.22 o 
 -14  10   5        7.18      -11.18     11.18 o 
 -12  10   5       64.75       48.75     12.56 o 
 -10  10   5        9.36        4.06     10.15 o 
  -8  10   5       18.79       27.37     10.67 o 
  -6  10   5       36.64       57.41     11.65 o 
  -4  10   5       27.71       18.89     10.05 o 
  -2  10   5       49.90       36.67     10.74 o 
   0  10   5        7.88       -5.99     10.79 o 
   2  10   5        0.03       -3.74      6.19 o 
   4  10   5       90.66       92.79     12.56 o 
   6  10   5       67.85       75.88     14.77 o 
   8  10   5       16.32        3.93     12.20 o 
  10  10   5       19.36       35.55     15.69 o 
  12  10   5       35.86       33.67     16.30 o 
  14  10   5       16.85      -21.44     21.58 o 
 -15  11   5       11.13       16.44     24.29 o 
 -13  11   5        0.03      -12.78     12.78 o 
 -11  11   5       16.01        2.73     12.96 o 
  -9  11   5        0.01       -4.17     11.92 o 
  -7  11   5        2.46        3.07     13.47 o 
  -5  11   5        6.43       10.99     12.09 o 
  -3  11   5       48.21       31.23     22.13 o 
  -1  11   5        6.29       22.57     15.62 o 
   1  11   5       34.89       28.47     14.19 o 
   3  11   5      139.99      155.16     13.60 o 
   5  11   5       70.38       76.21     15.75 o 
   7  11   5        0.62      -11.72     12.94 o 
   9  11   5        9.47       10.02     19.71 o 
  11  11   5       26.29       20.82     23.11 o 
 -10  12   5       52.96      124.69     30.77 o 
  -8  12   5       34.44       37.69     19.26 o 
  -6  12   5        6.70        7.85     14.33 o 
  -4  12   5        3.10      -13.99     15.33 o 
  -2  12   5        6.53       -1.24     14.54 o 
   0  12   5        7.09       21.31     19.49 o 
   2  12   5        1.55        7.01     19.96 o 
   4  12   5       14.07       -4.79     24.15 o 
   6  12   5        0.06      -14.25     14.25 o 
 -26   0   6      101.29       84.30     31.57 o 
 -24   0   6      115.79      134.26     27.27 o 
 -22   0   6      123.79      156.07     39.32 o 
 -20   0   6      371.20      294.67     20.95 o 
 -18   0   6      146.69      103.59     14.31 o 
 -16   0   6       25.42       20.08     16.82 o 
 -14   0   6     2048.56     2062.81     41.94 o 
 -12   0   6      525.14      619.06     17.32 o 
 -10   0   6     1829.63     1563.68     29.18 o 
  -8   0   6      321.10      366.48      9.30 o 
  -6   0   6        0.21       -3.99      3.99 o 
  -4   0   6      329.22      353.00      7.68 o 
  -2   0   6    23535.80    22914.95    208.99 o 
   0   0   6    16707.29    16758.67    155.62 o 
   2   0   6    12814.49    13354.41    161.07 o 
   4   0   6      419.81      494.93     15.20 o 
   6   0   6     1432.65     1490.99     32.90 o 
   8   0   6     1866.61     1725.26     38.02 o 
  10   0   6        6.92       16.88      8.27 o 
  12   0   6     3992.14     3759.46     67.80 o 
  14   0   6      180.80      136.01     24.09 o 
  16   0   6     1601.60     1604.27     81.04 o 
  18   0   6        0.26       -2.43     20.47 o 
  20   0   6       56.25       67.10     29.77 o 
  22   0   6       48.55       19.01     32.61 o 
 -27   1   6       87.64      111.29     29.84 o 
 -25   1   6       21.62       24.93     16.10 o 
 -23   1   6       13.96       24.49     10.62 o 
 -21   1   6       19.74       16.45      8.84 o 
 -19   1   6       78.48       64.81      9.68 o 
 -17   1   6       15.83       31.61      7.86 o 
 -15   1   6       19.17       31.52      7.85 o 
 -13   1   6       71.34       68.52      9.69 o 
 -11   1   6      121.70      131.34      6.11 o 
  -9   1   6     3039.26     3100.56     28.46 o 
  -7   1   6     1199.92     1141.89     12.11 o 
  -5   1   6     3296.63     3188.71     23.43 o 
  -3   1   6      342.67      424.82      6.66 o 
  -1   1   6    10447.20     9969.68     78.07 o 
   1   1   6     6399.81     6251.32     43.21 o 
   3   1   6     3771.03     3664.64     31.99 o 
   5   1   6     1844.02     2076.26     27.43 o 
   7   1   6     1028.21     1061.11     16.10 o 
   9   1   6      421.78      441.54     11.64 o 
  11   1   6      318.09      340.51     12.12 o 
  13   1   6       10.96       18.43      8.23 o 
  15   1   6       29.94       38.84     12.95 o 
  17   1   6      462.08      491.58     34.90 o 
  19   1   6      100.12      122.83     23.60 o 
  21   1   6       17.12       21.29     20.54 o 
  23   1   6       22.06       32.26     33.17 o 
 -26   2   6        2.68      -13.54     13.54 o 
 -24   2   6       26.95       19.14     12.28 o 
 -22   2   6        2.31       -3.14     15.65 o 
 -20   2   6        4.04       -6.69      6.73 o 
 -18   2   6      631.15      633.25     16.28 o 
 -16   2   6      608.19      569.29     14.30 o 
 -14   2   6        2.97        3.03      4.69 o 
 -12   2   6     1719.37     1911.04     34.78 o 
 -10   2   6      408.40      479.54     11.96 o 
  -8   2   6        6.90        7.25      3.78 o 
  -6   2   6      746.94      711.71     12.38 o 
  -4   2   6      584.81      496.57      8.80 o 
  -2   2   6     1566.60     1493.48     15.57 o 
   0   2   6     2816.51     3024.60     22.26 o 
   2   2   6    10204.43    10283.48     71.56 o 
   4   2   6     7422.35     8597.44     59.58 o 
   6   2   6      821.37      864.82     13.50 o 
   8   2   6     3968.74     4233.76     37.74 o 
  10   2   6     1122.60     1146.94     18.70 o 
  12   2   6     2026.00     2052.54     30.09 o 
  14   2   6     1126.67     1163.27     29.32 o 
  16   2   6       24.82        7.94     14.22 o 
  18   2   6      157.68      170.70     21.66 o 
  20   2   6        5.78        5.12     18.81 o 
  22   2   6        2.39        9.49     45.83 o 
 -25   3   6        2.38       23.32     19.14 o 
 -23   3   6       12.18       -4.23     14.57 o 
 -21   3   6       46.63       50.58      9.38 o 
 -19   3   6       45.29       43.01     11.59 o 
 -17   3   6       84.90       84.96     11.04 o 
 -15   3   6     1122.23     1086.51     24.69 o 
 -13   3   6     1212.59     1170.96     20.58 o 
 -11   3   6      649.50      660.73     16.05 o 
  -9   3   6       60.62       73.10      5.37 o 
  -7   3   6     2970.57     3497.57     34.85 o 
  -5   3   6     8724.99     9060.81     82.24 o 
  -3   3   6     3310.09     3496.57     39.65 o 
  -1   3   6      854.74      932.04     11.55 o 
   1   3   6       39.00       58.76      3.90 o 
   3   3   6     2784.58     3018.12     22.54 o 
   5   3   6     7101.08     7289.95     50.59 o 
   7   3   6     1815.82     2017.96     21.46 o 
   9   3   6       47.99       40.63      5.69 o 
  11   3   6      579.24      547.83     14.27 o 
  13   3   6        6.05       -7.74      7.74 o 
  15   3   6       46.52       70.96     13.84 o 
  17   3   6       46.16       61.08     17.35 o 
  19   3   6      107.30      108.38     20.53 o 
  21   3   6        0.00      -17.25     21.89 o 
 -26   4   6        2.05        6.24     26.78 o 
 -24   4   6       55.04       70.41     20.97 o 
 -22   4   6        3.22       -1.08     14.95 o 
 -20   4   6      306.64      281.93     21.64 o 
 -18   4   6      711.33      764.88     26.13 o 
 -16   4   6       63.20       80.22     10.25 o 
 -14   4   6       14.99        9.81      6.68 o 
 -12   4   6      367.06      298.13      9.97 o 
 -10   4   6      104.12      117.23      6.01 o 
  -8   4   6     4228.00     4376.80     39.42 o 
  -6   4   6     2100.47     2326.50     30.73 o 
  -4   4   6      345.00      360.23     12.47 o 
  -2   4   6     4598.73     4955.99     36.72 o 
   0   4   6      318.02      358.28      6.48 o 
   2   4   6     1864.12     2046.65     19.12 o 
   4   4   6      198.89      185.67      6.38 o 
   6   4   6     1489.55     1567.26     17.57 o 
   8   4   6       47.46       64.66      6.50 o 
  10   4   6      117.23      132.10      9.01 o 
  12   4   6       38.84       42.62      8.27 o 
  14   4   6      229.51      228.15     15.70 o 
  16   4   6     2604.58     2638.89     62.93 o 
  18   4   6      139.28      133.06     25.98 o 
  20   4   6       19.85       14.55     19.24 o 
  22   4   6       31.73       64.46     37.61 o 
 -25   5   6        9.19        1.94     23.52 o 
 -23   5   6        7.92        2.54     15.09 o 
 -21   5   6       45.87       31.55     14.65 o 
 -19   5   6       75.31       53.03     13.57 o 
 -17   5   6        1.97       -3.99     10.21 o 
 -15   5   6      113.05      153.14     13.90 o 
 -13   5   6        0.54        8.02      5.78 o 
 -11   5   6       62.10       73.89      5.39 o 
  -9   5   6     1389.06     1433.42     25.45 o 
  -7   5   6     2121.49     2193.46     21.60 o 
  -5   5   6        0.00       -1.87      3.53 o 
  -3   5   6      504.91      478.36      8.10 o 
  -1   5   6      220.08      247.66      6.50 o 
   1   5   6     2743.78     2726.95     23.88 o 
   3   5   6      479.99      501.99      9.88 o 
   5   5   6        1.89       -1.57      4.54 o 
   7   5   6       41.70       61.89      6.65 o 
   9   5   6       22.66       33.04      7.27 o 
  11   5   6       92.53       86.72      9.66 o 
  13   5   6      353.88      345.69     19.36 o 
  15   5   6       65.47       61.38     13.94 o 
  17   5   6       35.63       37.36     26.30 o 
  19   5   6        3.50       16.04     16.39 o 
  21   5   6        5.80      -25.05     25.05 o 
 -24   6   6        4.23      -18.29     21.41 o 
 -22   6   6        2.82        3.43     15.95 o 
 -20   6   6       15.54       24.86     14.20 o 
 -18   6   6       25.48       42.65     13.29 o 
 -16   6   6      126.76      141.04     14.64 o 
 -14   6   6        1.51        0.87      8.40 o 
 -12   6   6        2.05       -4.60      5.09 o 
 -10   6   6        8.48        6.13      4.39 o 
  -8   6   6      497.07      528.86     11.37 o 
  -6   6   6        0.09       -0.49      3.38 o 
  -4   6   6      684.02      714.13     11.30 o 
  -2   6   6      245.18      241.28     11.61 o 
   0   6   6      347.48      335.23      7.00 o 
   2   6   6      160.31      155.59      6.43 o 
   4   6   6       24.94       18.72      5.63 o 
   6   6   6      242.01      254.25      9.92 o 
   8   6   6      102.85      122.33      8.00 o 
  10   6   6      224.98      210.62     11.07 o 
  12   6   6      483.21      454.32     21.77 o 
  14   6   6       45.03       23.64     16.75 o 
  16   6   6       39.16       25.76     14.54 o 
  18   6   6       56.26       71.86     19.14 o 
  20   6   6        0.21       19.22     34.14 o 
 -23   7   6        0.30       -4.65     17.14 o 
 -21   7   6       64.21       63.45     18.02 o 
 -19   7   6        0.97        1.08     15.63 o 
 -17   7   6       10.43       37.56     14.12 o 
 -15   7   6      237.72      278.38     15.84 o 
 -13   7   6       67.98       41.31      9.41 o 
 -11   7   6       49.73       34.59      6.90 o 
  -9   7   6      117.27      129.95      6.85 o 
  -7   7   6      487.73      533.52     11.20 o 
  -5   7   6      156.68      150.67      7.01 o 
  -3   7   6      772.19      749.30     14.03 o 
  -1   7   6      196.81      193.91      9.02 o 
   1   7   6       26.75       32.59      4.83 o 
   3   7   6       57.17       58.63      6.25 o 
   5   7   6      702.91      679.75     15.00 o 
   7   7   6      186.94      164.18      9.28 o 
   9   7   6       66.38       60.76      9.24 o 
  11   7   6        1.14       -6.04      9.90 o 
  13   7   6       34.91       42.40     11.75 o 
  15   7   6        5.37       19.91     12.18 o 
  17   7   6        1.99       -7.13     19.44 o 
 -22   8   6       95.19      110.93     25.63 o 
 -20   8   6       33.13       23.23     16.42 o 
 -18   8   6       36.53       40.47     15.69 o 
 -16   8   6        8.01       14.23     12.09 o 
 -14   8   6       59.85       65.01     15.09 o 
 -12   8   6        4.18       -5.80      8.04 o 
 -10   8   6      182.11      169.32     12.51 o 
  -8   8   6       20.72        8.20      7.66 o 
  -6   8   6       15.92       19.50      6.33 o 
  -4   8   6      318.64      299.63     11.14 o 
  -2   8   6      564.27      519.67     13.39 o 
   0   8   6     2229.82     2274.55     31.31 o 
   2   8   6        0.27        1.21      5.03 o 
   4   8   6      643.65      690.74     14.52 o 
   6   8   6        6.43       -4.97      8.14 o 
   8   8   6      296.34      271.71     13.41 o 
  10   8   6       21.84       31.58     20.89 o 
  12   8   6       22.32       29.18     14.16 o 
  14   8   6       10.03        2.34     16.19 o 
  16   8   6       13.71        3.44     18.79 o 
 -19   9   6      176.41      214.48     22.74 o 
 -17   9   6        3.06       17.72     18.47 o 
 -15   9   6        0.25        0.47     11.49 o 
 -13   9   6        4.67       15.21     10.14 o 
 -11   9   6       10.56        4.92      9.14 o 
  -9   9   6       45.06       49.10     10.26 o 
  -7   9   6       35.09       28.54      9.79 o 
  -5   9   6       18.18       19.02      8.94 o 
  -3   9   6       84.59       68.42     10.23 o 
  -1   9   6      676.11      682.11     19.50 o 
   1   9   6      607.84      595.58     26.19 o 
   3   9   6      192.57      213.73     11.09 o 
   5   9   6       86.54      106.42     13.08 o 
   7   9   6       31.96       10.05     12.38 o 
   9   9   6      131.06      123.64     16.66 o 
  11   9   6        0.46       -2.66     14.14 o 
  13   9   6       13.26        6.35     16.91 o 
  15   9   6        5.00       -0.21     23.52 o 
 -16  10   6       46.75       78.29     15.66 o 
 -14  10   6        0.16      -15.12     15.12 o 
 -12  10   6        8.60       -9.95     10.14 o 
 -10  10   6        6.71       -2.45     10.06 o 
  -8  10   6        6.41        4.80      9.94 o 
  -6  10   6        0.39        1.91     10.87 o 
  -4  10   6       97.66       84.37     12.64 o 
  -2  10   6       15.83       15.10     13.41 o 
   0  10   6        0.99       -9.42     10.58 o 
   2  10   6       64.80       80.81     14.14 o 
   4  10   6        1.19       -3.14      9.50 o 
   6  10   6        2.41        0.19     12.13 o 
   8  10   6       39.96       56.88     34.45 o 
  10  10   6       29.53       15.67     16.12 o 
  12  10   6        0.25       14.40     18.51 o 
 -13  11   6        2.78       12.61     13.16 o 
 -11  11   6       34.29       23.27     13.64 o 
  -9  11   6       86.07       78.86     17.00 o 
  -7  11   6      116.63      111.03     15.73 o 
  -5  11   6        5.34       -3.37     16.38 o 
  -3  11   6       21.10        9.89     12.77 o 
  -1  11   6       71.16       90.89     15.79 o 
   1  11   6       11.41       10.30     21.01 o 
   3  11   6        4.32      -17.55     17.55 o 
   5  11   6       29.61       17.89     13.31 o 
   7  11   6       13.30       20.16     15.98 o 
   9  11   6        0.97        0.19     25.98 o 
 -10  12   6       23.85       14.60     17.32 o 
  -8  12   6       11.57       18.38     16.74 o 
  -6  12   6       36.21       15.51     17.26 o 
  -4  12   6        7.47        8.56     14.23 o 
  -2  12   6        2.73        1.10     14.93 o 
   0  12   6       14.22       38.03     20.91 o 
   2  12   6       13.55       -9.23     24.29 o 
   4  12   6       72.46       95.20     30.39 o 
   6  12   6       71.62       86.55     16.84 o 
 -27   1   7        3.20       20.68     24.98 o 
 -25   1   7       12.42        8.88     13.17 o 
 -23   1   7       19.75        5.85      9.06 o 
 -21   1   7       77.92       75.59     10.41 o 
 -19   1   7      979.48      888.80     21.74 o 
 -17   1   7      202.32      196.25     13.63 o 
 -15   1   7     2203.63     2237.09     31.46 o 
 -13   1   7      539.98      472.48     12.66 o 
 -11   1   7     2529.99     2603.03     26.71 o 
  -9   1   7      447.46      435.17      8.25 o 
  -7   1   7     3025.19     3138.00     24.83 o 
  -5   1   7     3048.54     2944.75     20.65 o 
  -3   1   7      156.62      188.69      4.58 o 
  -1   1   7     5334.66     5446.94     40.00 o 
   1   1   7       35.07       34.16      4.13 o 
   3   1   7     7854.28     8456.77     61.20 o 
   5   1   7        2.02        2.42      3.21 o 
   7   1   7      490.35      552.64     13.05 o 
   9   1   7      342.39      331.92     10.74 o 
  11   1   7      216.84      214.77     10.70 o 
  13   1   7      737.07      739.99     20.37 o 
  15   1   7       38.25       53.52     16.34 o 
  17   1   7       90.74      123.74     22.86 o 
  19   1   7        2.68        1.09     17.44 o 
  21   1   7       29.28       12.35     20.11 o 
 -26   2   7       55.37       67.51     13.70 o 
 -24   2   7       24.70       25.87     15.06 o 
 -22   2   7      103.13      106.43     10.87 o 
 -20   2   7       45.86       42.88      7.19 o 
 -18   2   7        9.25       10.67      6.12 o 
 -16   2   7      599.66      575.62     18.35 o 
 -14   2   7     1891.39     1929.06     32.42 o 
 -12   2   7      526.49      496.21     11.75 o 
 -10   2   7     8354.33     8787.30     64.30 o 
  -8   2   7     1606.45     1665.65     17.85 o 
  -6   2   7     1339.42     1353.56     14.12 o 
  -4   2   7    19475.79    19230.49    127.75 o 
  -2   2   7     2584.09     2591.34     21.43 o 
   0   2   7      247.38      319.56      6.12 o 
   2   2   7    13573.75    14454.48    103.76 o 
   4   2   7     3664.60     3913.05     38.95 o 
   6   2   7      212.25      198.65      7.49 o 
   8   2   7       93.77      142.72      7.39 o 
  10   2   7      305.47      336.86     11.20 o 
  12   2   7       22.61       29.27      7.88 o 
  14   2   7        6.74       -0.07     11.09 o 
  16   2   7      247.26      239.77     26.91 o 
  18   2   7        0.88      -17.31     17.31 o 
  20   2   7       15.33       35.43     20.54 o 
  22   2   7       31.30       39.48     36.91 o 
 -25   3   7        5.55       13.47     17.36 o 
 -23   3   7       27.93       23.38     23.70 o 
 -21   3   7       15.52        8.73     12.96 o 
 -19   3   7      107.59      118.06     16.64 o 
 -17   3   7     1250.27     1359.25     29.47 o 
 -15   3   7       79.88       91.60     14.02 o 
 -13   3   7     4259.81     4264.00     46.56 o 
 -11   3   7      137.18      138.56      6.16 o 
  -9   3   7       47.42       26.98      5.77 o 
  -7   3   7     5078.86     5601.16     47.36 o 
  -5   3   7      153.64      237.64      7.89 o 
  -3   3   7      212.21      178.00      6.43 o 
  -1   3   7     4295.61     4265.52     38.26 o 
   1   3   7       12.64        1.09      3.01 o 
   3   3   7      662.71      792.43     10.71 o 
   5   3   7     1233.31     1345.16     18.71 o 
   7   3   7      444.33      442.51     10.43 o 
   9   3   7     1128.04     1124.54     17.75 o 
  11   3   7      144.98      118.01      9.49 o 
  13   3   7        0.10       -8.22      8.22 o 
  15   3   7      117.39      107.49     18.56 o 
  17   3   7       91.95       80.58     18.54 o 
  19   3   7        7.22       41.64     17.18 o 
  21   3   7       19.89       30.12     50.44 o 
 -26   4   7        9.28      -24.08     24.08 o 
 -24   4   7        2.85      -15.18     17.42 o 
 -22   4   7        9.99       14.73     20.09 o 
 -20   4   7       90.06       72.73     14.01 o 
 -18   4   7       49.75       54.75     10.77 o 
 -16   4   7       55.12       66.70      9.80 o 
 -14   4   7     1016.12     1068.26     21.17 o 
 -12   4   7      484.35      495.11     10.49 o 
 -10   4   7      191.95      192.58      7.09 o 
  -8   4   7     2433.98     2493.07     35.76 o 
  -6   4   7      382.97      398.46     10.92 o 
  -4   4   7        0.40       -3.27      3.27 o 
  -2   4   7     1456.26     1504.79     19.66 o 
   0   4   7        7.85       14.98      3.42 o 
   2   4   7     2896.40     3238.09     28.84 o 
   4   4   7     1330.69     1299.64     15.60 o 
   6   4   7     1478.02     1426.70     19.03 o 
   8   4   7       59.55       52.45      7.20 o 
  10   4   7        4.06       -1.46      6.79 o 
  12   4   7      980.17      949.21     24.10 o 
  14   4   7      216.01      203.93     17.52 o 
  16   4   7       23.75       27.71     15.58 o 
  18   4   7       28.41       34.91     17.35 o 
  20   4   7        6.55      -28.91     46.07 o 
 -25   5   7       10.03       24.98     24.63 o 
 -23   5   7       10.39       26.84     15.60 o 
 -21   5   7        2.97        6.18     13.07 o 
 -19   5   7       88.07       93.45     14.53 o 
 -17   5   7      175.45      203.31     15.72 o 
 -15   5   7     1021.12     1011.06     32.39 o 
 -13   5   7      229.71      197.23      8.96 o 
 -11   5   7       75.29       88.88      7.40 o 
  -9   5   7      140.29      143.95      6.79 o 
  -7   5   7     1375.77     1541.09     30.59 o 
  -5   5   7      806.59      783.40     11.60 o 
  -3   5   7        6.40        2.33      3.49 o 
  -1   5   7      674.97      726.54     13.04 o 
   1   5   7      173.22      191.15      6.21 o 
   3   5   7      407.85      353.42      9.00 o 
   5   5   7      210.84      230.17      8.38 o 
   7   5   7      511.60      505.72     13.89 o 
   9   5   7      379.91      365.49     13.70 o 
  11   5   7      101.35       79.75      9.54 o 
  13   5   7      720.70      768.97     27.96 o 
  15   5   7      949.73      901.83     36.57 o 
  17   5   7       17.43       11.82     14.48 o 
  19   5   7        0.01       -0.41     15.88 o 
 -24   6   7        0.70       -6.27     15.96 o 
 -22   6   7       30.14       39.56     15.79 o 
 -20   6   7       75.21       84.65     16.61 o 
 -18   6   7       11.12       25.20     11.73 o 
 -16   6   7       79.37       66.90     13.32 o 
 -14   6   7      227.83      234.94     12.82 o 
 -12   6   7       72.34       66.34      6.95 o 
 -10   6   7      832.82      912.92     17.91 o 
  -8   6   7      122.70      147.15      8.41 o 
  -6   6   7        0.00       -4.75      4.75 o 
  -4   6   7       72.17       76.39      5.10 o 
  -2   6   7      458.05      314.96      8.23 o 
   0   6   7      484.08      474.78     10.73 o 
   2   6   7      199.69      227.86      8.29 o 
   4   6   7        5.78        7.72      5.67 o 
   6   6   7      420.82      389.50     14.14 o 
   8   6   7        0.00       -3.47      6.28 o 
  10   6   7      109.17       90.83     10.73 o 
  12   6   7        8.84        1.91     10.54 o 
  14   6   7       35.71       13.18     13.85 o 
  16   6   7       52.40       28.48     17.59 o 
  18   6   7      117.74      108.68     25.38 o 
 -23   7   7       27.31       19.48     16.53 o 
 -21   7   7       96.36       90.32     17.99 o 
 -19   7   7      205.59      164.02     18.96 o 
 -17   7   7        0.80      -14.98     14.98 o 
 -15   7   7        7.14       14.44      9.18 o 
 -13   7   7      298.74      228.61     14.51 o 
 -11   7   7       29.00       28.53      6.17 o 
  -9   7   7      105.20       71.28      5.63 o 
  -7   7   7        0.11       -4.22      4.22 o 
  -5   7   7       21.09       27.12      5.17 o 
  -3   7   7        7.19        3.59      5.30 o 
  -1   7   7      210.33      191.12      8.03 o 
   1   7   7      424.28      363.56      9.79 o 
   3   7   7      863.19      825.10     30.62 o 
   5   7   7       29.53       22.39      6.52 o 
   7   7   7       13.82       -1.68      5.12 o 
   9   7   7      216.90      217.89     13.55 o 
  11   7   7        1.22       -8.81     12.20 o 
  13   7   7        1.02       -4.85     10.91 o 
  15   7   7       33.92       48.85     25.26 o 
  17   7   7      213.80      290.24     41.49 o 
 -22   8   7      116.47      177.30     23.17 o 
 -20   8   7      140.74      163.75     21.04 o 
 -18   8   7        6.14        9.23     28.29 o 
 -16   8   7        0.01       -8.84      9.75 o 
 -14   8   7       13.44       12.94     11.11 o 
 -12   8   7        1.69        6.69      8.29 o 
 -10   8   7        5.34       -4.65      7.32 o 
  -8   8   7      107.96      107.83      9.03 o 
  -6   8   7       83.75       76.42      7.64 o 
  -4   8   7      949.99      897.47     18.08 o 
  -2   8   7       60.04       95.55      7.69 o 
   0   8   7       75.81       93.33      8.07 o 
   2   8   7       10.91        7.04      5.15 o 
   4   8   7      239.04      240.18     10.62 o 
   6   8   7       53.02       40.99     10.33 o 
   8   8   7      142.81      125.03     18.99 o 
  10   8   7       14.41       15.06     12.73 o 
  12   8   7        8.97        0.41     15.33 o 
  14   8   7        1.39      -14.08     47.60 o 
  16   8   7        1.55        4.51     28.31 o 
 -19   9   7      104.96      126.37     19.69 o 
 -17   9   7      119.66       96.90     14.56 o 
 -15   9   7       34.74       28.36     11.03 o 
 -13   9   7       18.37       22.89     10.93 o 
 -11   9   7        5.78       -5.64      8.79 o 
  -9   9   7      162.72      186.00     23.28 o 
  -7   9   7      595.96      599.47     31.34 o 
  -5   9   7        0.14        2.40      8.52 o 
  -3   9   7        7.13       14.88      9.03 o 
  -1   9   7      362.80      349.26     16.61 o 
   1   9   7        0.40        0.00      9.50 o 
   3   9   7       21.65       30.07      7.48 o 
   5   9   7      175.32      214.30     18.05 o 
   7   9   7       18.06        8.97     19.24 o 
   9   9   7       31.36       23.95     17.97 o 
  11   9   7       58.51       27.44     32.30 o 
  13   9   7        0.92       -0.29     17.84 o 
 -16  10   7        8.88        2.99     12.18 o 
 -14  10   7        1.61       -7.06     10.87 o 
 -12  10   7        1.30       11.34     15.42 o 
 -10  10   7       40.79       11.55     10.07 o 
  -8  10   7        0.44       -9.09      9.09 o 
  -6  10   7        3.63        1.07      9.36 o 
  -4  10   7      118.88      111.15     13.42 o 
  -2  10   7       27.98       44.54     11.62 o 
   0  10   7       65.71       58.21     14.44 o 
   2  10   7      393.41      499.49     30.84 o 
   4  10   7       83.61       99.32     12.95 o 
   6  10   7       62.81       47.16     15.65 o 
   8  10   7       31.34       41.82     16.32 o 
  10  10   7       19.28       11.85     18.17 o 
  12  10   7        8.80        0.90     26.57 o 
 -13  11   7        0.30      -12.16     12.45 o 
 -11  11   7        1.14       -1.60     12.19 o 
  -9  11   7        3.44       -0.99     11.53 o 
  -7  11   7        2.23        1.07     12.40 o 
  -5  11   7        0.02        4.33     15.61 o 
  -3  11   7        6.64      -11.60     11.84 o 
  -1  11   7        6.08        1.09     12.73 o 
   1  11   7       32.39       49.72     15.49 o 
   3  11   7       68.06       97.70     29.91 o 
   5  11   7       49.00       75.45     21.72 o 
   7  11   7        4.12       12.26     15.94 o 
   9  11   7        1.90       -3.46     17.92 o 
 -10  12   7       46.38       38.86     26.16 o 
  -8  12   7       15.60       12.05     16.56 o 
  -6  12   7        7.12       29.14     16.84 o 
  -4  12   7        0.33      -27.22     30.39 o 
  -2  12   7        0.36        5.54     14.95 o 
   0  12   7        0.23        3.58     26.16 o 
   2  12   7        0.49       -2.64     27.96 o 
 -26   0   8        1.82       23.11     24.01 o 
 -24   0   8       21.15       28.50     15.84 o 
 -22   0   8      174.31      178.57     26.01 o 
 -20   0   8       40.64       48.61     12.83 o 
 -18   0   8      160.50      151.46     25.84 o 
 -16   0   8       24.17       20.17     10.59 o 
 -14   0   8       62.17       70.70     10.41 o 
 -12   0   8       27.16       36.83      7.25 o 
 -10   0   8     2966.09     3192.75     43.17 o 
  -8   0   8      216.50      211.71      7.25 o 
  -6   0   8     4359.39     4506.78     41.20 o 
  -4   0   8     4334.13     4418.33     41.84 o 
  -2   0   8      855.02      864.33     15.28 o 
   0   0   8    16754.84    16957.67    159.54 o 
   2   0   8      118.69      170.47      8.98 o 
   4   0   8     9769.37    11418.88    115.22 o 
   6   0   8      735.27      670.52     19.86 o 
   8   0   8      985.79     1003.94     25.78 o 
  10   0   8     2237.11     1985.04     39.48 o 
  12   0   8     4473.98     4579.26    138.44 o 
  14   0   8     3542.84     3273.97    120.52 o 
  16   0   8      122.49      140.78     32.89 o 
  18   0   8        2.71       -7.84     23.38 o 
  20   0   8        3.25       15.40     27.55 o 
 -27   1   8        0.54       -0.23     17.23 o 
 -25   1   8       44.48       69.07     23.94 o 
 -23   1   8        5.69       -1.94      8.77 o 
 -21   1   8        0.26        0.48      8.05 o 
 -19   1   8       68.38       62.46      8.96 o 
 -17   1   8        0.04       -6.93      6.93 o 
 -15   1   8        7.93       11.58      6.23 o 
 -13   1   8      287.54      270.89      9.80 o 
 -11   1   8      544.45      578.81     10.10 o 
  -9   1   8      572.38      571.20      9.88 o 
  -7   1   8      925.63      874.32     10.26 o 
  -5   1   8      394.94      406.68      6.51 o 
  -3   1   8        7.94        4.53      2.92 o 
  -1   1   8      496.13      423.56      8.35 o 
   1   1   8      440.51      305.05      7.93 o 
   3   1   8     4499.61     5091.97     40.90 o 
   5   1   8      692.32      681.69     13.12 o 
   7   1   8      288.36      303.29     10.45 o 
   9   1   8       15.93       17.42      6.49 o 
  11   1   8      106.09      119.86      9.55 o 
  13   1   8     3722.65     3707.97     71.91 o 
  15   1   8       10.13       -0.10     22.65 o 
  17   1   8        4.36       13.28     16.85 o 
  19   1   8       56.29       86.73     24.98 o 
  21   1   8       14.82        4.04     21.17 o 
 -26   2   8        1.55        8.59     17.57 o 
 -24   2   8        0.08        0.97      9.34 o 
 -22   2   8        5.46        2.34      6.23 o 
 -20   2   8        7.55        4.23      5.59 o 
 -18   2   8      443.73      435.81     19.53 o 
 -16   2   8       69.41       72.75      9.76 o 
 -14   2   8      272.19      247.29     11.29 o 
 -12   2   8      661.58      612.49     12.27 o 
 -10   2   8       88.70       86.01      4.83 o 
  -8   2   8     1308.92     1495.07     18.44 o 
  -6   2   8     3020.37     3049.89     23.78 o 
  -4   2   8     1704.23     1706.48     16.92 o 
  -2   2   8      222.87      173.69      5.29 o 
   0   2   8     5502.77     5856.46     42.07 o 
   2   2   8     2512.28     2449.81     22.61 o 
   4   2   8     2616.90     2652.43     48.77 o 
   6   2   8      923.31      925.70     15.15 o 
   8   2   8       44.84       31.68      5.86 o 
  10   2   8        0.03       -2.26      5.94 o 
  12   2   8        0.43       -4.37      7.63 o 
  14   2   8      144.09      124.00     23.14 o 
  16   2   8      347.76      418.31     32.96 o 
  18   2   8        0.06       -6.58     26.69 o 
  20   2   8       15.91       29.95     27.86 o 
  22   2   8        1.66      -15.13     31.92 o 
 -27   3   8       14.44       22.97     26.09 o 
 -25   3   8       22.05       50.68     24.84 o 
 -23   3   8        4.41      -26.74     27.32 o 
 -21   3   8        5.55       -0.56     11.13 o 
 -19   3   8       49.36       51.91     11.36 o 
 -17   3   8      400.32      389.97     15.68 o 
 -15   3   8     3039.15     2878.12     55.34 o 
 -13   3   8      366.29      363.86     12.14 o 
 -11   3   8     1756.71     1795.38     22.17 o 
  -9   3   8     1552.70     1570.39     20.04 o 
  -7   3   8       46.37       31.56      4.87 o 
  -5   3   8      529.43      559.08      8.98 o 
  -3   3   8     1202.09     1252.62     14.57 o 
  -1   3   8       56.03       61.70      3.62 o 
   1   3   8     4739.79     5352.74     44.26 o 
   3   3   8      497.14      535.32     10.16 o 
   5   3   8      430.75      440.42     10.22 o 
   7   3   8        2.89       -3.70      4.66 o 
   9   3   8       22.40       33.47      8.53 o 
  11   3   8        8.64        7.77      7.03 o 
  13   3   8     2651.52     2635.65     59.70 o 
  15   3   8      535.56      518.59     29.38 o 
  17   3   8      232.76      262.43     24.83 o 
  19   3   8       26.89       22.66     17.01 o 
  21   3   8       11.37      -19.01     29.49 o 
 -26   4   8        1.23        0.21     22.90 o 
 -24   4   8       11.74      -11.52     15.47 o 
 -22   4   8        4.03        8.86     13.35 o 
 -20   4   8        8.93        6.38     11.97 o 
 -18   4   8      345.10      343.39     16.92 o 
 -16   4   8      828.82      844.54     21.14 o 
 -14   4   8      243.81      242.27     11.00 o 
 -12   4   8        2.08       -4.08      6.95 o 
 -10   4   8        7.65       10.81      6.70 o 
  -8   4   8      212.50      193.40      9.17 o 
  -6   4   8      884.04      906.93     15.85 o 
  -4   4   8     7476.44     7710.77     69.67 o 
  -2   4   8     1873.06     1963.57     32.31 o 
   0   4   8     1060.83     1065.18     14.20 o 
   2   4   8      105.81      119.04      6.16 o 
   4   4   8      768.58      779.16     15.41 o 
   6   4   8       85.25       90.63      6.66 o 
   8   4   8       21.77       38.01      7.10 o 
  10   4   8        3.46       -3.23      7.40 o 
  12   4   8      209.96      154.25     15.37 o 
  14   4   8       40.16       48.39     15.73 o 
  16   4   8      228.11      225.70     25.73 o 
  18   4   8        4.10       16.01     16.34 o 
  20   4   8        0.04       32.89     34.42 o 
 -25   5   8        0.22        8.74     22.83 o 
 -23   5   8       34.07       30.77     15.11 o 
 -21   5   8        9.27      -11.95     11.95 o 
 -19   5   8      150.64      139.91     15.09 o 
 -17   5   8      224.05      235.88     15.90 o 
 -15   5   8       56.35       40.10      8.99 o 
 -13   5   8      810.16      759.35     17.33 o 
 -11   5   8       15.79       15.24      5.80 o 
  -9   5   8       92.65      101.47      8.46 o 
  -7   5   8      128.09      144.24      8.91 o 
  -5   5   8      116.66      123.99      5.78 o 
  -3   5   8      576.12      529.28      8.70 o 
  -1   5   8      277.06      273.61      8.62 o 
   1   5   8     1953.23     1999.97     19.76 o 
   3   5   8      131.31      155.97      6.94 o 
   5   5   8      377.42      335.73     10.62 o 
   7   5   8      616.27      556.98     13.84 o 
   9   5   8       15.94       10.85     12.66 o 
  11   5   8       12.54       11.68     10.92 o 
  13   5   8       23.90       24.43     14.00 o 
  15   5   8      371.60      441.47     27.44 o 
  17   5   8       19.39       33.50     20.18 o 
  19   5   8      118.05      103.94     43.44 o 
 -24   6   8        1.94       -1.37     17.27 o 
 -22   6   8        2.40       16.64     14.21 o 
 -20   6   8        6.37       -5.64     12.57 o 
 -18   6   8       68.08       60.95     13.62 o 
 -16   6   8        1.00       -2.93      9.90 o 
 -14   6   8      559.46      523.16     16.92 o 
 -12   6   8      402.55      371.50     29.79 o 
 -10   6   8      374.94      347.14     16.03 o 
  -8   6   8      356.31      350.63     12.97 o 
  -6   6   8      191.01      191.48      8.16 o 
  -4   6   8       99.57      103.97      5.65 o 
  -2   6   8      553.21      571.98     10.69 o 
   0   6   8       28.79       27.91      6.09 o 
   2   6   8      749.02      771.89     13.59 o 
   4   6   8      268.49      247.70      9.61 o 
   6   6   8      123.00      136.05      9.62 o 
   8   6   8      292.51      267.35     13.25 o 
  10   6   8      331.12      329.46     21.90 o 
  12   6   8      153.10      146.40     17.88 o 
  14   6   8        0.37       22.02     13.93 o 
  16   6   8       20.14       34.68     16.36 o 
  18   6   8        6.49        9.32     22.20 o 
 -23   7   8       43.29        0.80     19.63 o 
 -21   7   8       13.09        5.37     14.18 o 
 -19   7   8       57.59       50.48     28.27 o 
 -17   7   8       33.21       51.16     13.34 o 
 -15   7   8      126.02      150.00     11.90 o 
 -13   7   8        3.16        4.93      7.07 o 
 -11   7   8        6.76       10.06      5.14 o 
  -9   7   8        4.22       -2.30      6.54 o 
  -7   7   8       39.10       42.48      8.67 o 
  -5   7   8      375.32      350.36     12.50 o 
  -3   7   8       94.01       90.59      6.46 o 
  -1   7   8       26.87       36.14      5.99 o 
   1   7   8     1206.39     1203.20     22.63 o 
   3   7   8       82.00       72.22      7.06 o 
   5   7   8       12.88        1.92      6.16 o 
   7   7   8      957.45      952.11     25.11 o 
   9   7   8      266.46      271.50     16.16 o 
  11   7   8       30.80       20.75     11.40 o 
  13   7   8        1.10       -3.40     16.07 o 
  15   7   8        0.71      -22.41     22.41 o 
 -22   8   8        2.20        4.15     19.19 o 
 -20   8   8      142.72      136.86     19.42 o 
 -18   8   8       57.97       69.16     15.87 o 
 -16   8   8       43.80       41.36     10.67 o 
 -14   8   8       75.21       68.68     17.19 o 
 -12   8   8        1.66       -0.60      9.66 o 
 -10   8   8        0.02       -9.92      9.92 o 
  -8   8   8       47.13       19.03      7.22 o 
  -6   8   8        0.62       -4.06      6.65 o 
  -4   8   8        5.30        4.52      7.63 o 
  -2   8   8      933.51     1085.92     19.55 o 
   0   8   8       15.74        5.10      6.91 o 
   2   8   8      897.24      927.68     17.58 o 
   4   8   8      518.95      554.01     22.18 o 
   6   8   8       29.37       26.65     10.86 o 
   8   8   8       24.13       30.80     11.87 o 
  10   8   8       40.76       14.40     28.48 o 
  12   8   8        0.72       16.14     16.29 o 
  14   8   8        0.10       -8.96     29.56 o 
 -19   9   8      212.81      225.37     21.82 o 
 -17   9   8       56.08       50.55     14.10 o 
 -15   9   8        1.12        9.07      9.79 o 
 -13   9   8        0.50        6.10      9.18 o 
 -11   9   8        2.88       -1.28      7.99 o 
  -9   9   8        5.90        1.11      8.36 o 
  -7   9   8       26.23       15.40      9.11 o 
  -5   9   8       96.78      100.44     11.67 o 
  -3   9   8      551.48      552.86     19.49 o 
  -1   9   8        0.44       -2.24      9.73 o 
   1   9   8       10.21        0.34     11.04 o 
   3   9   8        1.49       -4.13      5.97 o 
   5   9   8       32.99       34.61     12.41 o 
   7   9   8       19.21       15.32     21.06 o 
   9   9   8       22.85       33.18     16.14 o 
  11   9   8        9.31       14.61     18.38 o 
  13   9   8        5.87        7.88     19.30 o 
 -16  10   8        1.78       -5.35     11.05 o 
 -14  10   8        0.90        5.37     10.48 o 
 -12  10   8        3.98       16.66     10.10 o 
 -10  10   8       42.93       37.97     10.65 o 
  -8  10   8        0.02       -9.04      9.04 o 
  -6  10   8        9.64        5.39     10.05 o 
  -4  10   8      131.53      137.22     14.19 o 
  -2  10   8       40.20       18.94     11.69 o 
   0  10   8        2.15        6.68     12.76 o 
   2  10   8       42.00       40.35     17.12 o 
   4  10   8       46.96       40.99     19.70 o 
   6  10   8       20.00       17.86     13.50 o 
   8  10   8       19.32       19.57     16.30 o 
  10  10   8       17.40       21.55     18.74 o 
 -13  11   8        1.21       -4.53     12.22 o 
 -11  11   8       12.95        6.48     13.89 o 
  -9  11   8       34.01       17.41     12.87 o 
  -7  11   8       32.45       43.86     13.43 o 
  -5  11   8        2.71       -8.08     12.22 o 
  -3  11   8       13.96       12.71     14.56 o 
  -1  11   8        7.15       15.26     13.65 o 
   1  11   8       54.61       51.43     23.66 o 
   3  11   8       65.21       79.10     32.40 o 
   5  11   8       80.70      125.10     32.82 o 
   7  11   8        7.83       21.77     16.47 o 
  -8  12   8       26.60       39.52     20.23 o 
  -6  12   8       35.43       -3.97     25.57 o 
  -4  12   8       73.46      123.88     21.90 o 
  -2  12   8        0.39        7.85     17.35 o 
 -27   1   9        7.19       -0.24     14.00 o 
 -25   1   9        0.02       -3.77     10.96 o 
 -23   1   9       94.54      111.38     14.48 o 
 -21   1   9      165.61      172.09     10.43 o 
 -19   1   9       28.55       23.81      7.88 o 
 -17   1   9     1688.20     1611.66     26.56 o 
 -15   1   9       45.17       48.80      7.27 o 
 -13   1   9       15.22       12.86      4.86 o 
 -11   1   9      286.80      285.11      8.16 o 
  -9   1   9     1442.39     1426.15     15.43 o 
  -7   1   9     1033.84     1128.98     11.89 o 
  -5   1   9      464.34      486.41      7.95 o 
  -3   1   9      906.88      950.70     10.90 o 
  -1   1   9     1516.57     1650.83     17.42 o 
   1   1   9    15371.42    15707.10    106.59 o 
   3   1   9      371.08      390.90      9.65 o 
   5   1   9      350.61      352.73     10.36 o 
   7   1   9      250.40      245.00      9.64 o 
   9   1   9      208.44      226.88     10.07 o 
  11   1   9        2.20        1.46      6.08 o 
  13   1   9      221.57      223.59     21.15 o 
  15   1   9       33.55       37.47     18.71 o 
  17   1   9       48.55       34.92     19.79 o 
  19   1   9       21.01       24.98     19.42 o 
  21   1   9       14.46      -19.88     21.61 o 
 -26   2   9        9.61       10.20     19.03 o 
 -24   2   9        1.07        8.09     14.77 o 
 -22   2   9       23.33        8.44     10.38 o 
 -20   2   9      372.45      395.00     16.67 o 
 -18   2   9     2152.28     2186.30     35.55 o 
 -16   2   9     4604.67     4481.80     57.52 o 
 -14   2   9      118.91      135.55      8.77 o 
 -12   2   9       77.01       96.80      7.09 o 
 -10   2   9     2035.55     2151.41     21.84 o 
  -8   2   9      768.51      822.98     12.74 o 
  -6   2   9     1122.70     1021.25     11.81 o 
  -4   2   9     1739.17     1844.75     19.48 o 
  -2   2   9     1875.73     1832.17     16.64 o 
   0   2   9     3972.77     3961.83     33.49 o 
   2   2   9      301.11      283.92      7.78 o 
   4   2   9       34.62       58.78      5.64 o 
   6   2   9      155.87      137.80      7.86 o 
   8   2   9      482.12      468.92     12.39 o 
  10   2   9        1.31        5.92      6.50 o 
  12   2   9      119.29       78.97     12.37 o 
  14   2   9       73.13       81.65     21.30 o 
  16   2   9       59.97       70.38     22.24 o 
  18   2   9        6.56       -1.80     18.92 o 
  20   2   9       17.72       30.02     22.55 o 
 -27   3   9        5.45        4.72     25.95 o 
 -25   3   9       23.33       43.65     27.44 o 
 -23   3   9       11.16       19.10     14.02 o 
 -21   3   9        9.00       27.00     11.92 o 
 -19   3   9        1.36       -3.94      8.45 o 
 -17   3   9      730.22      721.75     19.12 o 
 -15   3   9      859.44      862.95     18.34 o 
 -13   3   9     1380.97     1356.97     20.94 o 
 -11   3   9      617.52      630.75     14.82 o 
  -9   3   9     1024.82     1022.57     14.88 o 
  -7   3   9      213.50      255.87      8.10 o 
  -5   3   9     1842.67     1849.09     18.50 o 
  -3   3   9      411.70      418.77      8.95 o 
  -1   3   9      788.67      759.80     11.21 o 
   1   3   9      206.26      236.28      7.59 o 
   3   3   9     2739.18     2773.36     27.27 o 
   5   3   9      261.36      264.89      9.58 o 
   7   3   9      422.60      462.73     12.87 o 
   9   3   9      308.22      316.56     17.61 o 
  11   3   9      151.23      121.47     12.00 o 
  13   3   9       80.93      127.56     18.32 o 
  15   3   9      291.08      299.34     25.10 o 
  17   3   9        4.27        0.11     15.20 o 
  19   3   9       32.60       28.58     19.67 o 
 -26   4   9        2.09       23.04     24.49 o 
 -24   4   9        4.93       11.97     16.09 o 
 -22   4   9        5.16      -11.49     22.18 o 
 -20   4   9       48.19       27.10     11.41 o 
 -18   4   9        2.64        0.49      8.69 o 
 -16   4   9      148.52      154.98     11.20 o 
 -14   4   9     1235.94     1352.44     36.09 o 
 -12   4   9     1120.98     1069.95     25.97 o 
 -10   4   9      148.30      153.85      9.78 o 
  -8   4   9     4143.08     4282.13     48.33 o 
  -6   4   9        1.31       -0.50      4.51 o 
  -4   4   9      297.13      348.58      9.56 o 
  -2   4   9     1182.65     1295.61     18.32 o 
   0   4   9       14.16       10.24      3.76 o 
   2   4   9      119.66      149.90      6.82 o 
   4   4   9      295.56      339.61      9.92 o 
   6   4   9      397.35      411.45     11.21 o 
   8   4   9      228.53      235.90     11.10 o 
  10   4   9        2.59        0.59      7.78 o 
  12   4   9       24.26       13.35     13.08 o 
  14   4   9       91.41      103.69     17.93 o 
  16   4   9       30.45       42.46     19.61 o 
  18   4   9       99.77      197.67     24.87 o 
  20   4   9       10.94       44.62     36.43 o 
 -25   5   9        6.54      -20.68     20.68 o 
 -23   5   9        0.59       -0.43     14.03 o 
 -21   5   9        0.03       -6.95     11.87 o 
 -19   5   9       87.32       87.49     13.39 o 
 -17   5   9       14.45        8.49      9.97 o 
 -15   5   9      178.21      158.57     17.65 o 
 -13   5   9      325.26      334.34     19.24 o 
 -11   5   9      810.03      824.38     21.55 o 
  -9   5   9      114.32       86.65      8.38 o 
  -7   5   9       31.67       29.39      6.37 o 
  -5   5   9     3531.64     3780.30     57.69 o 
  -3   5   9      873.76      877.75     14.89 o 
  -1   5   9      527.26      502.28     11.56 o 
   1   5   9      106.04      121.30      5.85 o 
   3   5   9       61.69       77.53      6.12 o 
   5   5   9       22.78       14.70      6.26 o 
   7   5   9      643.65      569.17     19.98 o 
   9   5   9      117.60      122.60     10.37 o 
  11   5   9      434.65      388.51     20.49 o 
  13   5   9      758.19      735.32     44.97 o 
  15   5   9      319.36      387.12     26.58 o 
  17   5   9       31.21       59.75     17.51 o 
  19   5   9       35.00       76.39     36.64 o 
 -24   6   9       30.75        9.23     21.16 o 
 -22   6   9       91.83      116.95     18.73 o 
 -20   6   9        5.84       16.85     12.52 o 
 -18   6   9      168.71      166.57     17.40 o 
 -16   6   9       57.35       58.35     11.86 o 
 -14   6   9       55.25       70.49      7.88 o 
 -12   6   9       86.74      106.38     11.43 o 
 -10   6   9       41.32       28.71     10.73 o 
  -8   6   9       22.18       16.40      4.84 o 
  -6   6   9       11.45       -0.71      6.20 o 
  -4   6   9      374.38      352.81      8.82 o 
  -2   6   9       26.22       28.65      5.65 o 
   0   6   9     1285.11     1340.73     20.25 o 
   2   6   9      244.72      235.66      8.44 o 
   4   6   9       79.89       58.89      6.77 o 
   6   6   9       58.80       58.30      7.53 o 
   8   6   9      190.40      171.80     12.13 o 
  10   6   9      299.70      268.67     17.89 o 
  12   6   9       16.60       17.77     18.97 o 
  14   6   9       68.86       83.73     17.58 o 
  16   6   9       42.20       52.11     30.46 o 
 -23   7   9       74.47       81.04     32.58 o 
 -21   7   9        1.09       12.45     14.38 o 
 -19   7   9       28.18       43.41     14.21 o 
 -17   7   9       31.70       47.93     16.06 o 
 -15   7   9       79.19       83.97      9.93 o 
 -13   7   9      322.72      220.55     14.83 o 
 -11   7   9        4.04       10.27      8.79 o 
  -9   7   9       25.82       19.89      6.31 o 
  -7   7   9      151.21      106.63      8.31 o 
  -5   7   9      109.67      118.63      6.72 o 
  -3   7   9     1424.32     1405.37     20.42 o 
  -1   7   9     3639.49     3682.16     67.45 o 
   1   7   9        5.87       10.98      7.74 o 
   3   7   9      487.07      472.04     12.44 o 
   5   7   9       71.62       72.16      8.66 o 
   7   7   9      129.12      130.85     11.85 o 
   9   7   9       38.55       34.04     14.05 o 
  11   7   9        2.13      -12.34     14.69 o 
  13   7   9        2.01      -19.36     19.36 o 
  15   7   9        0.51      -24.91     24.91 o 
 -22   8   9       59.18      202.61     50.30 o 
 -20   8   9        0.56       20.34     16.50 o 
 -18   8   9       52.62       42.44     14.64 o 
 -16   8   9       12.70       23.81     11.36 o 
 -14   8   9       14.15       12.06      8.09 o 
 -12   8   9      157.48      125.74     13.67 o 
 -10   8   9      223.66      163.54      9.71 o 
  -8   8   9        1.48        6.47      7.93 o 
  -6   8   9       11.71        6.66      7.10 o 
  -4   8   9       69.80       74.55     10.20 o 
  -2   8   9       27.74       23.67      7.23 o 
   0   8   9       98.31       84.19     12.88 o 
   2   8   9      199.11      209.51     16.31 o 
   4   8   9       15.10       17.69      7.49 o 
   6   8   9       27.04       27.04      9.96 o 
   8   8   9       14.70       17.49     12.89 o 
  10   8   9       23.82        7.90     14.84 o 
  12   8   9       16.00        6.48     17.49 o 
  14   8   9       25.31       16.90     19.42 o 
 -19   9   9        8.20        6.65     14.53 o 
 -17   9   9       14.51       10.21     14.84 o 
 -15   9   9        2.65       -6.94      8.97 o 
 -13   9   9        0.82        0.82      8.29 o 
 -11   9   9        5.46        4.02      7.83 o 
  -9   9   9       43.15       51.38      9.33 o 
  -7   9   9        1.84       -3.44      8.43 o 
  -5   9   9        0.48       -9.03      9.03 o 
  -3   9   9       51.39       64.80     14.26 o 
  -1   9   9        0.06       12.15     10.48 o 
   1   9   9       17.40       17.37     12.60 o 
   3   9   9       86.69      107.72     16.88 o 
   5   9   9      137.40      152.17     15.32 o 
   7   9   9       15.54       20.88     14.35 o 
   9   9   9       31.25       26.82     16.29 o 
  11   9   9        5.01       26.29     23.63 o 
 -16  10   9        0.03      -11.74     16.93 o 
 -14  10   9        7.46       17.76     10.59 o 
 -12  10   9        2.30       -2.26      9.40 o 
 -10  10   9       14.94        5.64      9.61 o 
  -8  10   9       89.71       98.84     12.43 o 
  -6  10   9       18.10       -0.47      9.80 o 
  -4  10   9       58.93       45.01     12.41 o 
  -2  10   9        8.78        9.31     11.48 o 
   0  10   9      158.47      181.45     31.33 o 
   2  10   9       62.04       48.79     28.52 o 
   4  10   9      131.63      136.76     30.81 o 
   6  10   9       27.84       56.54     14.99 o 
   8  10   9       18.44       12.53     18.53 o 
  10  10   9       12.95       43.16     29.35 o 
 -13  11   9        7.06        4.51     13.59 o 
 -11  11   9       21.52       32.34     12.84 o 
  -9  11   9       31.27       50.10     13.30 o 
  -7  11   9        8.32       -0.15     12.09 o 
  -5  11   9       43.22       69.57     14.46 o 
  -3  11   9        1.33       -5.28     12.35 o 
  -1  11   9        0.04       -9.78     14.63 o 
   1  11   9      138.12      154.40     23.98 o 
   3  11   9       37.54       29.28     27.75 o 
   5  11   9       10.19      -23.31     27.68 o 
   7  11   9       17.01       -2.22     17.69 o 
  -8  12   9       23.26       16.93     25.88 o 
  -6  12   9       39.43       44.23     17.40 o 
  -4  12   9        0.37       16.66     17.55 o 
  -2  12   9        0.20        8.12     18.33 o 
 -26   0  10       20.04       26.64     20.05 o 
 -24   0  10        0.16      -20.12     20.12 o 
 -22   0  10      179.77      187.88     27.77 o 
 -20   0  10      769.74      740.26     27.51 o 
 -18   0  10       71.73       82.01     12.78 o 
 -16   0  10     4688.03     4646.75     74.33 o 
 -14   0  10     1938.34     1688.94     35.57 o 
 -12   0  10      480.29      448.48     13.78 o 
 -10   0  10      278.42      199.23      8.11 o 
  -8   0  10     3428.34     3642.70     36.42 o 
  -6   0  10     2653.84     2942.82     32.73 o 
  -4   0  10     3646.13     3643.74     38.23 o 
  -2   0  10     2396.91     2495.26     32.31 o 
   0   0  10    18225.84    18283.35    173.76 o 
   2   0  10     8622.58     8772.06     91.92 o 
   4   0  10     3987.16     4237.03     53.53 o 
   6   0  10      364.09      381.25     16.26 o 
   8   0  10      126.91      140.91     13.19 o 
  10   0  10      551.35      551.23     23.29 o 
  12   0  10     2983.56     2774.18    110.39 o 
  14   0  10      187.67      185.75     37.40 o 
  16   0  10        5.44        1.60     26.09 o 
  18   0  10       48.21      116.64     36.43 o 
  20   0  10       43.35       13.11     30.88 o 
 -27   1  10        0.49       -5.94     12.18 o 
 -25   1  10       19.65        5.22     12.39 o 
 -23   1  10      101.37      116.81     12.02 o 
 -21   1  10       66.54       68.50      7.85 o 
 -19   1  10      300.60      341.75     11.53 o 
 -17   1  10      139.72      127.58      8.71 o 
 -15   1  10      993.23      949.62     24.07 o 
 -13   1  10      177.72      219.92      9.47 o 
 -11   1  10      100.40       91.50      6.09 o 
  -9   1  10      352.85      308.16      7.16 o 
  -7   1  10     3547.55     3933.32     29.25 o 
  -5   1  10      281.94      342.17      7.70 o 
  -3   1  10     3593.66     3459.95     26.49 o 
  -1   1  10      617.16      505.64     10.91 o 
   1   1  10      161.52      145.80      6.45 o 
   3   1  10     1094.47     1107.13     15.99 o 
   5   1  10        4.36       -1.67      4.96 o 
   7   1  10      473.02      469.00     13.05 o 
   9   1  10     2271.49     2317.30     30.01 o 
  11   1  10       79.91       81.35     13.44 o 
  13   1  10      179.45      184.92     25.08 o 
  15   1  10       90.67      122.64     38.75 o 
  17   1  10       15.35       18.53     18.93 o 
  19   1  10        6.39       -4.82     37.71 o 
 -26   2  10       29.94       44.46     38.23 o 
 -24   2  10        2.73       -8.60     16.76 o 
 -22   2  10       62.60       91.38     19.19 o 
 -20   2  10      104.50       77.46     10.96 o 
 -18   2  10      596.04      583.76     17.80 o 
 -16   2  10      650.83      619.94     17.06 o 
 -14   2  10       94.60      101.43      8.83 o 
 -12   2  10      687.00      664.72     18.80 o 
 -10   2  10      420.58      484.78     10.19 o 
  -8   2  10     1159.99     1224.83     14.93 o 
  -6   2  10        2.08       -3.27      3.27 o 
  -4   2  10     1014.51     1112.91     14.31 o 
  -2   2  10      806.14      839.07     11.16 o 
   0   2  10      363.78      349.27      9.18 o 
   2   2  10     3429.28     3646.86     35.11 o 
   4   2  10     4068.16     4164.98     40.20 o 
   6   2  10      922.10      855.31     16.62 o 
   8   2  10      936.53      920.66     18.68 o 
  10   2  10      229.66      224.99     13.96 o 
  12   2  10       39.17       14.06     17.90 o 
  14   2  10        0.50        8.65     34.21 o 
  16   2  10        3.82      -17.90     17.90 o 
  18   2  10      123.62      133.16     26.91 o 
  20   2  10       26.80       12.21     31.50 o 
 -27   3  10        0.33       35.73     25.88 o 
 -25   3  10        3.28       -6.81     17.50 o 
 -23   3  10       10.63       12.19     13.78 o 
 -21   3  10       13.21        9.19      9.52 o 
 -19   3  10      329.60      326.63     22.47 o 
 -17   3  10      249.68      251.44     12.53 o 
 -15   3  10      436.93      478.36     14.58 o 
 -13   3  10      257.95      235.18     12.73 o 
 -11   3  10      101.99      123.31      7.68 o 
  -9   3  10      666.79      601.98     11.26 o 
  -7   3  10     4151.51     4501.54     36.18 o 
  -5   3  10     1768.81     1796.48     19.05 o 
  -3   3  10      646.93      621.94     11.36 o 
  -1   3  10      996.76     1166.17     14.59 o 
   1   3  10      126.25       97.84      5.28 o 
   3   3  10      701.63      649.24     23.57 o 
   5   3  10       30.88       34.48      6.03 o 
   7   3  10      163.93      178.44     11.39 o 
   9   3  10      167.26      129.75     13.52 o 
  11   3  10       82.57       91.81     33.74 o 
  13   3  10      111.30      119.60     21.67 o 
  15   3  10       90.17       96.37     19.36 o 
  17   3  10       75.37       82.30     32.50 o 
  19   3  10        5.94       16.98     22.54 o 
 -26   4  10        0.77       25.81     25.12 o 
 -24   4  10       10.80      -10.91     14.97 o 
 -22   4  10        8.31       -7.31     15.86 o 
 -20   4  10       13.64       31.76     13.81 o 
 -18   4  10      276.59      274.95     16.98 o 
 -16   4  10      592.66      589.51     16.98 o 
 -14   4  10      268.04      241.27     12.07 o 
 -12   4  10        0.29       -6.21      7.53 o 
 -10   4  10      145.64      135.15      8.82 o 
  -8   4  10       66.23       97.98      7.18 o 
  -6   4  10       27.62       39.62      4.78 o 
  -4   4  10      580.20      603.57     12.17 o 
  -2   4  10        1.52       -2.52      4.42 o 
   0   4  10      201.04      220.72     10.62 o 
   2   4  10      486.25      537.75     11.84 o 
   4   4  10        3.55        3.42      5.08 o 
   6   4  10      286.77      266.82     10.27 o 
   8   4  10        0.02        5.06      6.65 o 
  10   4  10      166.05      166.23     14.03 o 
  12   4  10        2.06      -14.19     14.19 o 
  14   4  10       34.57       29.73     15.86 o 
  16   4  10      164.06      237.11     30.73 o 
  18   4  10       15.89       56.56     24.20 o 
 -25   5  10        4.69       16.72     22.83 o 
 -23   5  10       15.27       -1.43     14.80 o 
 -21   5  10       53.03       23.84     13.25 o 
 -19   5  10       78.45       82.94     13.35 o 
 -17   5  10      234.05      224.04     15.84 o 
 -15   5  10       44.66       53.64      9.02 o 
 -13   5  10      977.81     1022.88     31.68 o 
 -11   5  10       99.04      106.87     13.71 o 
  -9   5  10       25.81       23.74      7.47 o 
  -7   5  10     1059.74     1067.25     19.21 o 
  -5   5  10     1936.07     2011.15     41.10 o 
  -3   5  10      499.83      531.32     12.28 o 
  -1   5  10     1694.02     1780.88     35.16 o 
   1   5  10      346.74      319.72      8.32 o 
   3   5  10      457.55      508.73     12.41 o 
   5   5  10       96.79       77.61      7.03 o 
   7   5  10      111.08      103.42      8.81 o 
   9   5  10      421.58      374.04     17.25 o 
  11   5  10      189.33      177.84     18.39 o 
  13   5  10       16.86       48.17     15.21 o 
  15   5  10      196.01      239.67     39.95 o 
  17   5  10       49.80       86.00     25.64 o 
 -24   6  10        0.91      -19.36     19.36 o 
 -22   6  10        0.46      -16.68     16.68 o 
 -20   6  10       12.34       17.50     12.69 o 
 -18   6  10       46.47       61.15     13.21 o 
 -16   6  10      311.22      289.75     20.56 o 
 -14   6  10       83.32       77.44     21.51 o 
 -12   6  10      165.24      178.44     18.58 o 
 -10   6  10      447.14      468.26     19.56 o 
  -8   6  10       51.44       44.49      5.75 o 
  -6   6  10        3.36        7.32      4.91 o 
  -4   6  10       11.50        9.94      5.01 o 
  -2   6  10     1344.85     1295.40     37.31 o 
   0   6  10      843.04      957.37     23.79 o 
   2   6  10      468.54      484.30     15.72 o 
   4   6  10      230.10      224.43      9.37 o 
   6   6  10      114.52      121.23      9.66 o 
   8   6  10      360.29      346.54     15.67 o 
  10   6  10        1.07      -10.45     10.45 o 
  12   6  10       16.42       -6.86     15.78 o 
  14   6  10       56.64       44.41     27.20 o 
  16   6  10      188.99      257.56     44.55 o 
 -23   7  10       13.92       40.99     25.50 o 
 -21   7  10        5.14       12.60     14.11 o 
 -19   7  10       87.32      152.18     47.85 o 
 -17   7  10        2.08       -3.51     10.16 o 
 -15   7  10       37.23       58.11      9.37 o 
 -13   7  10        4.85       -9.60     16.50 o 
 -11   7  10       23.90       14.07     24.70 o 
  -9   7  10      108.70      112.33     10.40 o 
  -7   7  10        5.71       -5.82     11.04 o 
  -5   7  10       68.93       68.64      7.60 o 
  -3   7  10        0.24        4.87      6.01 o 
  -1   7  10      402.27      453.37     14.21 o 
   1   7  10      513.15      485.45     17.19 o 
   3   7  10      251.49      244.48     10.13 o 
   5   7  10        6.31       14.48      9.56 o 
   7   7  10      257.81      241.61     17.25 o 
   9   7  10        0.55      -13.03     13.03 o 
  11   7  10       56.13       45.39     18.18 o 
  13   7  10        0.30      -14.15     20.89 o 
  15   7  10       29.51       37.05     28.73 o 
 -20   8  10        0.32      -14.38     14.38 o 
 -18   8  10        0.02       -9.88     11.59 o 
 -16   8  10       77.53       67.00     10.51 o 
 -14   8  10       13.53        5.24      7.32 o 
 -12   8  10        2.01       -4.42      9.02 o 
 -10   8  10       65.09       79.05     26.23 o 
  -8   8  10       19.67        6.02      6.94 o 
  -6   8  10      169.22      164.01     17.40 o 
  -4   8  10      183.34      181.42     13.07 o 
  -2   8  10       15.18       20.35     10.49 o 
   0   8  10        8.75        0.02     10.14 o 
   2   8  10       46.77       55.51     13.77 o 
   4   8  10       41.49       24.80     11.29 o 
   6   8  10       34.10       42.21     12.12 o 
   8   8  10        0.49        0.42     14.40 o 
  10   8  10        0.03        1.46     15.28 o 
  12   8  10       27.17       -1.76     18.95 o 
 -19   9  10        7.26       -8.23     14.63 o 
 -17   9  10        2.69        1.22     11.16 o 
 -15   9  10        0.03        0.18     11.32 o 
 -13   9  10        0.19        6.35      7.82 o 
 -11   9  10       10.52       18.05     11.80 o 
  -9   9  10       24.05       12.66      8.52 o 
  -7   9  10       78.49       91.01     11.06 o 
  -5   9  10      160.26      165.99     13.50 o 
  -3   9  10      311.67      358.59     22.06 o 
  -1   9  10        0.44       -6.96     11.04 o 
   1   9  10       71.16       78.23     15.55 o 
   3   9  10      200.17      257.48     39.64 o 
   5   9  10      169.20      172.12     15.84 o 
   7   9  10        1.18      -13.11     13.11 o 
   9   9  10       54.00       38.60     18.79 o 
  11   9  10        7.20      -17.80     17.80 o 
 -16  10  10        1.16       -1.17     10.68 o 
 -14  10  10       20.71       28.72     10.58 o 
 -12  10  10        1.04       -0.39      8.70 o 
 -10  10  10       26.03       29.27     10.83 o 
  -8  10  10       26.35       28.39     18.16 o 
  -6  10  10       48.29       41.20     12.79 o 
  -4  10  10        1.86        4.86     10.48 o 
  -2  10  10        2.35       -9.70     12.37 o 
   0  10  10        0.09        0.78     15.18 o 
   2  10  10      142.38      198.07     23.48 o 
   4  10  10        0.72        2.36     22.69 o 
   6  10  10        6.47        6.92     13.28 o 
   8  10  10        4.87       -5.87     15.86 o 
 -13  11  10        1.34        2.72     11.47 o 
 -11  11  10        1.56       23.39     11.41 o 
  -9  11  10       47.58       35.80     13.24 o 
  -7  11  10        8.59        5.15     12.64 o 
  -5  11  10       10.21        5.20     12.58 o 
  -3  11  10       24.47       30.72     13.68 o 
  -1  11  10        9.13       22.74     29.18 o 
   1  11  10       58.98       57.16     20.21 o 
   3  11  10       35.58       19.36     29.49 o 
  -6  12  10       88.05      128.43     33.03 o 
  -4  12  10       49.10       41.96     18.43 o 
  -2  12  10       16.33       34.62     26.57 o 
 -27   1  11       78.30       92.01     29.42 o 
 -25   1  11       16.51       19.22     15.78 o 
 -23   1  11      114.74      143.01     10.30 o 
 -21   1  11      195.66      170.14     13.87 o 
 -19   1  11      156.69      150.19     11.23 o 
 -17   1  11      856.38      771.17     22.49 o 
 -15   1  11       53.33       48.25      7.79 o 
 -13   1  11        0.03        9.60      5.70 o 
 -11   1  11     1015.76     1033.45     14.55 o 
  -9   1  11        4.07       -0.71      3.81 o 
  -7   1  11      393.22      450.97      8.42 o 
  -5   1  11      106.69      147.73      5.09 o 
  -3   1  11      146.89      124.03      7.08 o 
  -1   1  11     2249.79     2153.70     23.79 o 
   1   1  11     2510.61     2445.13     25.30 o 
   3   1  11      200.79      256.84      9.07 o 
   5   1  11     1024.51     1002.61     16.74 o 
   7   1  11     2061.71     2028.94     35.55 o 
   9   1  11      243.03      281.71     12.49 o 
  11   1  11      564.80      578.79     29.66 o 
  13   1  11      747.58      683.29     40.92 o 
  15   1  11       65.54       44.44     28.97 o 
  17   1  11        0.07      -19.30     22.03 o 
  19   1  11        0.17      -16.44     21.11 o 
 -26   2  11       28.37       44.34     20.16 o 
 -24   2  11      103.78      116.72     30.08 o 
 -22   2  11       57.22       52.91     11.73 o 
 -20   2  11      881.21      774.19     20.54 o 
 -18   2  11      171.04      168.43     11.32 o 
 -16   2  11      171.14      170.74     10.79 o 
 -14   2  11       12.67       23.61      6.49 o 
 -12   2  11       78.15       68.94      6.72 o 
 -10   2  11       31.57       35.85      4.84 o 
  -8   2  11       21.93       22.26      3.98 o 
  -6   2  11       64.03       86.11      4.86 o 
  -4   2  11     1284.91     1372.61     15.35 o 
  -2   2  11     2920.93     3056.64     26.27 o 
   0   2  11      365.66      330.72      9.16 o 
   2   2  11     1355.90     1426.96     20.05 o 
   4   2  11     1661.53     1648.05     22.86 o 
   6   2  11      528.31      542.06     15.28 o 
   8   2  11     1159.72     1259.91     22.07 o 
  10   2  11      303.83      292.32     22.43 o 
  12   2  11        0.20      -14.52     14.52 o 
  14   2  11       27.93       -9.44     17.14 o 
  16   2  11       89.49      138.50     26.40 o 
  18   2  11       11.81       -9.02     19.80 o 
 -27   3  11        0.16       34.55     27.34 o 
 -25   3  11        3.56       32.91     18.35 o 
 -23   3  11       24.62       47.03     14.25 o 
 -21   3  11       46.94       48.19     11.39 o 
 -19   3  11      120.42      121.42     11.48 o 
 -17   3  11      431.94      454.73     15.30 o 
 -15   3  11        7.98       14.46      7.98 o 
 -13   3  11      102.72      108.82      7.99 o 
 -11   3  11      198.36      175.28     11.04 o 
  -9   3  11      451.69      443.23     10.02 o 
  -7   3  11      439.63      458.79     12.69 o 
  -5   3  11      169.69      193.44      9.23 o 
  -3   3  11      291.01      249.96      8.13 o 
  -1   3  11       16.22       25.57      4.78 o 
   1   3  11      423.17      460.84      9.73 o 
   3   3  11        5.17        0.54      4.06 o 
   5   3  11      336.68      306.14     11.03 o 
   7   3  11       12.17        6.37      5.47 o 
   9   3  11       96.92       87.44     10.76 o 
  11   3  11       49.87       82.19     20.34 o 
  13   3  11       92.04      113.48     49.02 o 
  15   3  11       13.94      -19.23     19.23 o 
  17   3  11        0.06       -1.37     16.96 o 
  19   3  11        0.78        4.51     31.99 o 
 -26   4  11        0.30       20.89     23.59 o 
 -24   4  11        1.39       -8.68     15.05 o 
 -22   4  11        0.17       -1.71     20.58 o 
 -20   4  11       14.94       13.19     10.19 o 
 -18   4  11       33.53       41.20      9.20 o 
 -16   4  11       60.25       49.34      8.25 o 
 -14   4  11      662.17      618.90     24.24 o 
 -12   4  11      545.67      524.30     17.42 o 
 -10   4  11        2.63       -1.14      6.39 o 
  -8   4  11      219.09      233.59     10.03 o 
  -6   4  11     1274.16     1231.99     22.81 o 
  -4   4  11      570.41      558.24     11.55 o 
  -2   4  11     1146.00     1143.96     18.41 o 
   0   4  11       15.35       13.15      3.82 o 
   2   4  11      420.65      416.79     11.64 o 
   4   4  11      308.25      298.47     10.36 o 
   6   4  11       16.10       26.50      8.27 o 
   8   4  11       25.08       19.55      7.94 o 
  10   4  11       11.15       19.07     18.18 o 
  12   4  11        6.48       22.30     17.87 o 
  14   4  11       41.80       67.19     18.03 o 
  16   4  11       60.27       69.30     26.96 o 
  18   4  11       45.22       60.16     38.23 o 
 -25   5  11        0.02       29.28     22.06 o 
 -23   5  11        3.55       12.67     18.32 o 
 -21   5  11       14.03       24.68     11.93 o 
 -19   5  11        0.40        0.81     10.19 o 
 -17   5  11        0.01       -3.57      8.65 o 
 -15   5  11        0.00       -4.58      7.75 o 
 -13   5  11      405.34      460.42     18.88 o 
 -11   5  11      491.81      527.54     22.03 o 
  -9   5  11     1336.38     1351.71     21.41 o 
  -7   5  11        7.98        2.10      4.39 o 
  -5   5  11     3494.24     3450.02     52.54 o 
  -3   5  11      197.84      171.70      9.35 o 
  -1   5  11      796.77      783.33     15.78 o 
   1   5  11      129.97      113.28      6.38 o 
   3   5  11       15.50       15.26      6.14 o 
   5   5  11        3.70       -1.22      5.67 o 
   7   5  11       38.47       34.35      8.14 o 
   9   5  11      122.55       91.88     15.31 o 
  11   5  11        1.70       12.27     12.80 o 
  13   5  11        0.62       34.18     19.01 o 
  15   5  11       31.92       14.44     24.04 o 
 -24   6  11       58.04       58.15     22.69 o 
 -22   6  11        0.13       -6.60     18.63 o 
 -20   6  11      185.58      228.05     18.98 o 
 -18   6  11       26.59       32.58     11.35 o 
 -16   6  11       64.36       59.31     10.13 o 
 -14   6  11       10.36       18.85     19.11 o 
 -12   6  11      682.67      718.25     31.86 o 
 -10   6  11       27.02       34.30     10.77 o 
  -8   6  11      278.60      241.06     14.87 o 
  -6   6  11        6.42       -5.75      5.75 o 
  -4   6  11      431.99      439.54     12.49 o 
  -2   6  11     2267.75     2324.09     47.63 o 
   0   6  11       93.56      123.36      8.93 o 
   2   6  11      427.24      433.86     12.00 o 
   4   6  11      411.13      329.46     12.06 o 
   6   6  11      233.32      241.45     17.39 o 
   8   6  11       37.66       57.43     13.17 o 
  10   6  11       62.67       42.33     25.19 o 
  12   6  11       33.97       20.26     25.40 o 
  14   6  11       62.67       72.86     30.95 o 
 -23   7  11        1.13      -17.90     17.90 o 
 -21   7  11       83.53       83.44     16.06 o 
 -19   7  11       34.62       27.77     12.33 o 
 -17   7  11       37.67       14.48     10.28 o 
 -15   7  11      110.52       61.01     49.96 o 
 -13   7  11      128.58       98.72     22.90 o 
 -11   7  11       32.06       36.28     18.63 o 
  -9   7  11       31.79       21.27      8.12 o 
  -7   7  11      121.27      122.88      8.29 o 
  -5   7  11        0.39        4.66      5.98 o 
  -3   7  11      214.58      223.59     11.90 o 
  -1   7  11      103.29      140.86     12.72 o 
   1   7  11      362.02      383.21     27.43 o 
   3   7  11       41.07       40.35      7.70 o 
   5   7  11      223.45      199.21     15.67 o 
   7   7  11       12.70       13.51     11.37 o 
   9   7  11       25.59        1.69     15.33 o 
  11   7  11        1.96       -7.60     16.28 o 
  13   7  11        0.02      -20.82     22.34 o 
 -20   8  11        0.42        3.82     12.82 o 
 -18   8  11        0.00       -0.63     13.62 o 
 -16   8  11        0.00      -13.89     13.89 o 
 -14   8  11       13.20       22.81     21.02 o 
 -12   8  11       10.67       11.46     19.35 o 
 -10   8  11        0.89        2.70     17.89 o 
  -8   8  11        9.88        7.08      6.93 o 
  -6   8  11      288.25      298.20     14.80 o 
  -4   8  11      381.39      410.74     18.15 o 
  -2   8  11      229.22      259.52     19.10 o 
   0   8  11       19.61       42.59     13.43 o 
   2   8  11        3.43        6.01     12.64 o 
   4   8  11       85.99       92.90      9.34 o 
   6   8  11       53.15       60.86     27.95 o 
   8   8  11       13.40       15.78     16.28 o 
  10   8  11        8.11       -8.35     15.13 o 
  12   8  11       12.59       -5.56     17.70 o 
 -19   9  11        0.64      -12.26     12.26 o 
 -17   9  11        0.18      -10.72     10.72 o 
 -15   9  11        0.02      -15.89     15.89 o 
 -13   9  11        1.31       -4.99      8.45 o 
 -11   9  11       24.16       24.28     13.14 o 
  -9   9  11       27.98       21.70      8.78 o 
  -7   9  11       36.91       50.05      9.89 o 
  -5   9  11       43.39       34.89     10.77 o 
  -3   9  11       19.52       14.15     12.24 o 
  -1   9  11       77.16       80.75     18.40 o 
   1   9  11       26.13       13.29     13.46 o 
   3   9  11        9.20        3.06     15.21 o 
   5   9  11       99.28       94.69     15.26 o 
   7   9  11       38.10       22.12     14.44 o 
   9   9  11       10.74       29.60     18.93 o 
 -16  10  11       30.09       38.96     11.20 o 
 -14  10  11       28.20       28.78     12.15 o 
 -12  10  11        2.13       -0.47      9.19 o 
 -10  10  11        0.12       -8.85      8.85 o 
  -8  10  11       12.26       -0.40     17.62 o 
  -6  10  11       15.25       14.46     10.44 o 
  -4  10  11        0.20        6.91     11.28 o 
  -2  10  11        0.91      -12.67     12.67 o 
   0  10  11        3.40       -3.40     15.25 o 
   2  10  11       80.85       99.31     21.12 o 
   4  10  11       36.19      -18.39     24.42 o 
   6  10  11       39.92       50.72     28.17 o 
   8  10  11        2.45       -5.41     24.01 o 
 -11  11  11       12.67       46.38     12.03 o 
  -9  11  11        5.26       -8.60     11.12 o 
  -7  11  11       39.60       14.54     12.44 o 
  -5  11  11       47.60       52.82     14.75 o 
  -3  11  11       98.78      103.46     20.18 o 
  -1  11  11       69.94       78.97     29.87 o 
   1  11  11      144.57      198.86     39.34 o 
 -26   0  12      307.56      352.27     29.42 o 
 -24   0  12       59.42       28.92     43.78 o 
 -22   0  12      165.73      218.63     17.02 o 
 -20   0  12     1634.84     1588.97     39.10 o 
 -18   0  12     1661.38     1598.60     37.54 o 
 -16   0  12     1457.15     1399.72     26.29 o 
 -14   0  12       31.18       29.26      7.54 o 
 -12   0  12      361.80      360.42     12.79 o 
 -10   0  12     2070.44     2194.26     28.98 o 
  -8   0  12       20.58       42.16      6.83 o 
  -6   0  12        7.63       12.79      5.40 o 
  -4   0  12     1763.97     1805.53     27.80 o 
  -2   0  12     5850.16     5899.07     71.76 o 
   0   0  12     2249.25     2039.40     34.98 o 
   2   0  12     1296.71     1393.51     29.80 o 
   4   0  12      783.41      711.62     22.90 o 
   6   0  12     1430.78     1350.33     32.11 o 
   8   0  12     2318.52     2195.19     44.41 o 
  10   0  12        1.07        6.50     15.74 o 
  12   0  12      439.98      383.77     47.25 o 
  14   0  12        0.18      -25.40     25.40 o 
  16   0  12        1.89       16.65     29.49 o 
  18   0  12       89.69      160.35     42.33 o 
 -27   1  12       58.03       66.74     20.72 o 
 -25   1  12      202.39      221.69     23.03 o 
 -23   1  12      366.54      369.90     18.62 o 
 -21   1  12       35.64       44.83     10.13 o 
 -19   1  12      626.87      615.29     17.77 o 
 -17   1  12      309.84      321.38     12.79 o 
 -15   1  12        1.37       -6.50      6.50 o 
 -13   1  12      717.01      687.42     13.00 o 
 -11   1  12       35.04       25.92      5.28 o 
  -9   1  12       44.73       45.92      6.31 o 
  -7   1  12       56.10       61.07      4.83 o 
  -5   1  12      441.83      460.31      9.32 o 
  -3   1  12       94.80       88.68      5.15 o 
  -1   1  12       47.17       42.89      6.12 o 
   1   1  12     1125.13      999.05     16.76 o 
   3   1  12      176.59      150.77      8.81 o 
   5   1  12     1794.13     1729.25     25.72 o 
   7   1  12      301.27      326.05     12.16 o 
   9   1  12     1554.25     1441.77     37.52 o 
  11   1  12      141.79      156.83     24.33 o 
  13   1  12       23.28       17.11     18.38 o 
  15   1  12       24.29       28.81     21.09 o 
  17   1  12        0.14       17.29     19.35 o 
  19   1  12        2.91      -13.16     21.83 o 
 -26   2  12       14.29       -2.43     16.99 o 
 -24   2  12       10.32       22.96     16.01 o 
 -22   2  12       50.33       72.10     13.10 o 
 -20   2  12       30.84       22.62      9.74 o 
 -18   2  12      231.58      242.61     12.56 o 
 -16   2  12     2134.40     2213.02     31.69 o 
 -14   2  12      633.65      597.29     15.22 o 
 -12   2  12      269.59      272.39      9.37 o 
 -10   2  12      747.85      763.06     12.84 o 
  -8   2  12      108.92       97.06      6.50 o 
  -6   2  12        0.36       -2.89      4.22 o 
  -4   2  12       15.52       21.24      3.93 o 
  -2   2  12      837.87      835.37     12.38 o 
   0   2  12     3404.29     3490.45     32.92 o 
   2   2  12       48.51       48.70      6.57 o 
   4   2  12       60.33       45.22      7.30 o 
   6   2  12        6.34        6.74      6.65 o 
   8   2  12      304.24      291.90     14.79 o 
  10   2  12       18.60       50.89     18.50 o 
  12   2  12      115.54      117.38     23.56 o 
  14   2  12       40.96       30.65     19.43 o 
  16   2  12        3.75      -14.02     19.80 o 
  18   2  12        5.52       -4.71     21.67 o 
 -25   3  12       15.66       28.23     18.81 o 
 -23   3  12       23.13       41.79     14.51 o 
 -21   3  12        4.65       15.19     10.09 o 
 -19   3  12        0.15       -6.25      8.19 o 
 -17   3  12       13.90       21.03      8.02 o 
 -15   3  12       43.06       37.22     10.22 o 
 -13   3  12        6.04       11.20      6.20 o 
 -11   3  12       27.59       20.26      6.32 o 
  -9   3  12       51.24       42.78      5.72 o 
  -7   3  12      342.24      302.07      8.90 o 
  -5   3  12      461.42      470.46     10.87 o 
  -3   3  12     1665.46     1663.17     20.32 o 
  -1   3  12       97.66       78.27      6.13 o 
   1   3  12       96.72      115.57      7.24 o 
   3   3  12      859.99      874.19     31.32 o 
   5   3  12      127.95      134.30      8.85 o 
   7   3  12       82.92       96.42     11.67 o 
   9   3  12      109.05       49.38     18.32 o 
  11   3  12       55.62      118.67     22.37 o 
  13   3  12      336.63      366.44     26.97 o 
  15   3  12       30.56       -0.46     16.62 o 
  17   3  12       10.18      -19.16     27.27 o 
 -26   4  12        0.24       12.42     22.06 o 
 -24   4  12        1.53      -12.32     15.01 o 
 -22   4  12       16.15       13.23     16.11 o 
 -20   4  12       15.42       17.07      9.61 o 
 -18   4  12      249.07      240.64     13.38 o 
 -16   4  12      118.21      116.99     10.64 o 
 -14   4  12       16.75       27.48      6.85 o 
 -12   4  12        3.14        5.81      8.68 o 
 -10   4  12       20.78       24.28      5.72 o 
  -8   4  12        3.89        7.11      4.91 o 
  -6   4  12      206.19      209.93      8.00 o 
  -4   4  12      930.84     1006.01     19.00 o 
  -2   4  12      215.30      169.96      8.06 o 
   0   4  12       51.31       37.96      5.47 o 
   2   4  12        1.39        2.01      5.44 o 
   4   4  12      621.84      625.79     20.01 o 
   6   4  12      596.65      615.83     18.13 o 
   8   4  12       44.01       33.95     11.49 o 
  10   4  12        0.05      -13.54     13.54 o 
  12   4  12      252.95      291.13     23.33 o 
  14   4  12       28.14       57.10     22.88 o 
  16   4  12      152.60      186.57     31.40 o 
 -25   5  12       20.06       29.49     22.62 o 
 -23   5  12        6.61       12.68     15.84 o 
 -21   5  12        1.26       16.97     11.27 o 
 -19   5  12       35.86       33.52     10.94 o 
 -17   5  12       79.47       53.60     10.64 o 
 -15   5  12      555.72      623.45     29.09 o 
 -13   5  12      453.52      467.71     21.63 o 
 -11   5  12      696.65      715.02     20.77 o 
  -9   5  12      184.80      188.32     10.17 o 
  -7   5  12       49.29       54.99      8.97 o 
  -5   5  12      281.65      281.07      9.84 o 
  -3   5  12     2022.60     2003.08     39.67 o 
  -1   5  12       94.75      123.12      8.00 o 
   1   5  12       99.11      133.91      7.24 o 
   3   5  12       47.48       48.09      8.61 o 
   5   5  12       65.41       83.85      8.00 o 
   7   5  12      343.74      356.07     18.30 o 
   9   5  12       92.40       87.34     15.10 o 
  11   5  12        0.09       15.36     16.60 o 
  13   5  12        2.64       57.17     29.07 o 
  15   5  12       24.12       69.11     35.11 o 
 -24   6  12        2.70       10.06     20.47 o 
 -22   6  12       82.57      120.22     17.76 o 
 -20   6  12        7.18        0.04     11.01 o 
 -18   6  12       45.22       37.95     10.42 o 
 -16   6  12        3.92      -11.20     21.32 o 
 -14   6  12     1407.67     1504.91     50.37 o 
 -12   6  12      369.61      399.39     23.32 o 
 -10   6  12       31.50       37.19     10.60 o 
  -8   6  12        0.00       -1.27      6.04 o 
  -6   6  12        4.35       10.81      5.24 o 
  -4   6  12     3707.84     4038.25     75.90 o 
  -2   6  12      107.00      125.06     10.46 o 
   0   6  12     1068.00     1094.77     22.33 o 
   2   6  12        0.51       -5.36      5.36 o 
   4   6  12      425.65      390.69     15.82 o 
   6   6  12      239.92      232.58     24.92 o 
   8   6  12       17.53        7.01     23.87 o 
  10   6  12       18.69       -2.50     24.22 o 
  12   6  12        1.27        2.84     22.97 o 
  14   6  12        0.19       23.87     29.77 o 
 -21   7  12        2.62      -12.08     12.08 o 
 -19   7  12       15.99       30.07     13.14 o 
 -17   7  12        9.59       -3.21      9.73 o 
 -15   7  12        7.49      -17.44     17.44 o 
 -13   7  12        0.17       25.53     20.20 o 
 -11   7  12       41.04       47.63     20.57 o 
  -9   7  12       54.55       55.34     12.83 o 
  -7   7  12       25.92       28.58      8.69 o 
  -5   7  12       27.00       24.57     10.61 o 
  -3   7  12       16.17       25.47     10.14 o 
  -1   7  12      489.46      547.72     22.95 o 
   1   7  12        0.17      -10.46     11.07 o 
   3   7  12      141.21      123.51      9.28 o 
   5   7  12      451.45      410.40     24.34 o 
   7   7  12       19.26       17.72     15.56 o 
   9   7  12      170.69      165.43     26.09 o 
  11   7  12        4.36        8.62     21.68 o 
  13   7  12       64.35       89.02     33.86 o 
 -20   8  12        0.92      -10.10     12.03 o 
 -18   8  12        5.00       13.86     10.72 o 
 -16   8  12        7.78        7.08     19.51 o 
 -14   8  12       19.62       12.90     20.16 o 
 -12   8  12      161.53      188.09     29.48 o 
 -10   8  12       29.15       29.19     20.71 o 
  -8   8  12       32.68       27.82      9.13 o 
  -6   8  12        0.28       -7.81      7.81 o 
  -4   8  12        5.91      -10.77     10.77 o 
  -2   8  12        2.02       -7.64     11.37 o 
   0   8  12        5.17       16.63     12.90 o 
   2   8  12       68.57       52.96     15.27 o 
   4   8  12        0.63        1.24      8.61 o 
   6   8  12       13.33       -3.40     12.62 o 
   8   8  12        6.29      -13.98     13.98 o 
  10   8  12       56.33       44.49     20.33 o 
 -19   9  12        5.62      -18.54     19.98 o 
 -17   9  12       71.19       82.64     11.04 o 
 -15   9  12        6.82       20.89      7.95 o 
 -13   9  12        3.05       -6.43      6.43 o 
 -11   9  12       23.24       41.57     10.28 o 
  -9   9  12       74.05       71.67     16.88 o 
  -7   9  12       82.21       84.73     11.23 o 
  -5   9  12       46.74       42.31     10.89 o 
  -3   9  12      181.06      214.70     23.14 o 
  -1   9  12       26.82       49.19     15.24 o 
   1   9  12       32.68       42.33     15.42 o 
   3   9  12       27.83       18.32     19.09 o 
   5   9  12        1.46       51.83     28.66 o 
   7   9  12        0.68       -9.66     13.04 o 
   9   9  12       77.35       57.24     27.48 o 
 -16  10  12        4.66        0.91      9.55 o 
 -14  10  12        3.10       -8.48      8.48 o 
 -12  10  12        4.09       -9.67      9.75 o 
 -10  10  12        5.46        0.32      9.10 o 
  -8  10  12       35.53       48.85     12.48 o 
  -6  10  12        2.01       -3.14     10.43 o 
  -4  10  12       39.76       24.99     28.13 o 
  -2  10  12        1.80      -12.57     12.57 o 
   0  10  12       23.30       25.32     17.12 o 
   2  10  12       45.92       39.70     18.25 o 
   4  10  12       11.17        1.04     26.78 o 
 -11  11  12       19.91       13.35     11.92 o 
  -9  11  12      153.04      162.18     15.49 o 
  -7  11  12      112.83      125.31     16.09 o 
  -5  11  12        0.01      -19.48     36.18 o 
  -3  11  12        1.18       -4.31     38.13 o 
  -1  11  12       25.21       75.56     26.51 o 
 -27   1  13       27.37       44.49     18.71 o 
 -25   1  13        1.01       11.56     15.28 o 
 -23   1  13        6.47        8.00     12.28 o 
 -21   1  13        8.25        3.17      8.79 o 
 -19   1  13      148.17      162.27     11.88 o 
 -17   1  13        6.27        8.22      7.05 o 
 -15   1  13      479.70      450.66     12.29 o 
 -13   1  13       25.89       28.35      5.84 o 
 -11   1  13        4.36        4.36      5.12 o 
  -9   1  13      228.86      232.11      8.21 o 
  -7   1  13      290.08      360.64     11.27 o 
  -5   1  13      399.51      371.24      9.24 o 
  -3   1  13     1196.47     1155.21     17.33 o 
  -1   1  13      154.15      148.04      9.10 o 
   1   1  13      396.79      441.96     13.07 o 
   3   1  13       53.15       44.20      7.37 o 
   5   1  13       50.09       42.12      7.94 o 
   7   1  13       35.87       38.13      9.65 o 
   9   1  13     1268.72     1177.36     40.01 o 
  11   1  13       15.05       10.77     16.93 o 
  13   1  13       36.04       27.49     20.30 o 
  15   1  13       29.82       32.69     21.63 o 
  17   1  13       29.02       13.18     21.04 o 
 -26   2  13        0.94       -2.72     17.09 o 
 -24   2  13       35.46       13.59     15.38 o 
 -22   2  13      132.98      122.67     13.48 o 
 -20   2  13        3.18       22.49      9.13 o 
 -18   2  13      288.09      295.66     13.23 o 
 -16   2  13     1992.26     1887.43     28.99 o 
 -14   2  13     1041.08     1042.60     18.58 o 
 -12   2  13       65.51       66.24      7.97 o 
 -10   2  13       55.40       54.53      5.82 o 
  -8   2  13      616.06      743.74     14.29 o 
  -6   2  13       92.70       83.41      6.70 o 
  -4   2  13      123.16      111.63      5.70 o 
  -2   2  13       31.12       24.84      4.86 o 
   0   2  13      645.64      679.74     15.30 o 
   2   2  13      418.43      380.03     12.38 o 
   4   2  13     1329.50     1439.17     23.84 o 
   6   2  13      707.33      800.30     19.03 o 
   8   2  13      329.83      277.32     26.64 o 
  10   2  13       30.78       35.32     19.08 o 
  12   2  13       79.13       94.49     23.83 o 
  14   2  13      119.90      134.60     26.66 o 
  16   2  13        4.57       17.59     21.45 o 
  18   2  13      173.56      204.13     47.46 o 
 -25   3  13       25.28       38.48     18.30 o 
 -23   3  13       10.97       31.46     13.99 o 
 -21   3  13       10.07        1.42      9.45 o 
 -19   3  13       29.75       35.77      9.25 o 
 -17   3  13      190.15      166.94     11.05 o 
 -15   3  13       57.82       63.38      8.63 o 
 -13   3  13       28.01       24.91      6.10 o 
 -11   3  13      156.21      157.69      7.70 o 
  -9   3  13      263.94      283.59      9.04 o 
  -7   3  13        7.43       10.56      5.47 o 
  -5   3  13      256.70      258.33      9.55 o 
  -3   3  13      126.25       93.69      7.57 o 
  -1   3  13       56.82       44.86      6.21 o 
   1   3  13       48.02       47.38      6.88 o 
   3   3  13      482.20      445.75     15.77 o 
   5   3  13      113.08      110.23     13.85 o 
   7   3  13      172.64      109.95     14.84 o 
   9   3  13       23.12        3.16     17.12 o 
  11   3  13        1.82        3.34     16.70 o 
  13   3  13      103.24      114.37     28.89 o 
  15   3  13       50.98       44.71     23.46 o 
  17   3  13       60.19       60.93     26.49 o 
 -26   4  13        1.48       -2.78     22.69 o 
 -24   4  13       21.27       24.10     16.75 o 
 -22   4  13       12.61       23.13     12.41 o 
 -20   4  13       41.24       34.57     10.41 o 
 -18   4  13        9.87        5.95      8.40 o 
 -16   4  13      579.57      583.55     28.93 o 
 -14   4  13      554.92      572.69     15.69 o 
 -12   4  13        0.09       -6.37      6.37 o 
 -10   4  13      114.91      100.68      7.48 o 
  -8   4  13       98.40      100.02      8.48 o 
  -6   4  13     1472.11     1510.80     20.61 o 
  -4   4  13      534.62      546.92     13.48 o 
  -2   4  13     1314.17     1353.71     28.75 o 
   0   4  13       39.40       44.14      6.46 o 
   2   4  13      252.44      255.28     14.03 o 
   4   4  13      312.82      286.67     11.50 o 
   6   4  13      266.87      190.35     14.97 o 
   8   4  13      222.52      183.93     20.84 o 
  10   4  13       85.52      115.28     17.12 o 
  12   4  13       84.59       63.98     22.00 o 
  14   4  13      259.03      269.59     31.61 o 
  16   4  13       49.94       43.57     37.26 o 
 -25   5  13       15.54        7.91     19.98 o 
 -23   5  13        0.18       19.82     14.26 o 
 -21   5  13       55.96       71.60     13.93 o 
 -19   5  13       14.17       -0.37     12.31 o 
 -17   5  13        0.47       -7.83      7.93 o 
 -15   5  13       18.70       28.44     12.24 o 
 -13   5  13      723.25      734.69     26.23 o 
 -11   5  13      120.33      104.81     11.22 o 
  -9   5  13      626.49      582.42     13.25 o 
  -7   5  13       17.66        8.33      5.47 o 
  -5   5  13      770.60      813.68     15.97 o 
  -3   5  13     1528.50     1648.71     37.98 o 
  -1   5  13      111.23      125.92      8.69 o 
   1   5  13        8.33       11.46      5.60 o 
   3   5  13      209.99      192.34     12.69 o 
   5   5  13        4.15        4.37      6.69 o 
   7   5  13       31.65       21.48     13.79 o 
   9   5  13      131.91      102.76     31.22 o 
  11   5  13       18.41       52.46     28.10 o 
  13   5  13        0.03       28.66     28.03 o 
  15   5  13       13.91       -2.71     28.93 o 
 -24   6  13        6.34       -7.08     17.76 o 
 -22   6  13      222.30      283.69     23.96 o 
 -20   6  13        8.66        3.20     11.05 o 
 -18   6  13       18.31       15.11      9.24 o 
 -16   6  13      459.25      466.22     28.38 o 
 -14   6  13       13.34       23.35     14.92 o 
 -12   6  13      730.62      775.62     29.97 o 
 -10   6  13      135.37      122.23     12.27 o 
  -8   6  13       74.41       71.32     10.35 o 
  -6   6  13      917.75      789.95     34.71 o 
  -4   6  13      664.15      687.79     33.46 o 
  -2   6  13      275.81      289.44     15.98 o 
   0   6  13        1.44        0.59     11.48 o 
   2   6  13       87.17       89.53      7.97 o 
   4   6  13        2.32        7.62      8.06 o 
   6   6  13      183.63      184.17     25.94 o 
   8   6  13        2.65       13.46     22.55 o 
  10   6  13        6.74       -9.23     22.20 o 
  12   6  13       18.26       19.01     26.02 o 
 -21   7  13       11.04       -2.41     21.07 o 
 -19   7  13       32.96       33.00     11.53 o 
 -17   7  13       10.77       -9.04     17.36 o 
 -15   7  13       59.38       51.48     22.99 o 
 -13   7  13        2.36       34.01     20.58 o 
 -11   7  13       71.24       43.58     29.35 o 
  -9   7  13       73.81      103.78     27.27 o 
  -7   7  13       28.74        7.76      7.09 o 
  -5   7  13      509.63      552.31     22.91 o 
  -3   7  13     1285.35     1398.97     73.00 o 
  -1   7  13      429.33      407.32     23.60 o 
   1   7  13       18.82       13.88     12.90 o 
   3   7  13       70.88       57.95      7.84 o 
   5   7  13        2.28       -2.72     10.42 o 
   7   7  13       39.04       52.70     15.72 o 
   9   7  13        1.54      -15.52     15.52 o 
  11   7  13        1.42      -18.04     24.08 o 
 -20   8  13       37.70       26.30     12.90 o 
 -18   8  13        1.29        6.74     10.15 o 
 -16   8  13        0.28        3.40     24.39 o 
 -14   8  13       59.19       89.56     25.46 o 
 -12   8  13      113.22      126.16     26.03 o 
 -10   8  13        5.86      -13.92     19.96 o 
  -8   8  13       28.63       23.43      8.50 o 
  -6   8  13        6.84       -9.75      9.75 o 
  -4   8  13       73.97       71.83     14.34 o 
  -2   8  13        4.95      -10.89     10.89 o 
   0   8  13       92.86      111.27     16.64 o 
   2   8  13       61.78       48.86     15.71 o 
   4   8  13       22.00       36.73     15.97 o 
   6   8  13       36.28       60.81     22.15 o 
   8   8  13       17.51       14.06     20.92 o 
  10   8  13       49.84       77.30     24.87 o 
 -17   9  13        9.62       11.07     10.28 o 
 -15   9  13        0.52      -16.85     21.40 o 
 -13   9  13        3.57       -5.71     21.90 o 
 -11   9  13        0.00        5.08      9.29 o 
  -9   9  13       44.22       28.58      8.91 o 
  -7   9  13       92.40      105.67     16.14 o 
  -5   9  13      232.67      276.69     27.74 o 
  -3   9  13       36.41       36.45     13.79 o 
  -1   9  13       14.41       26.27     13.98 o 
   1   9  13        0.08      -10.26     13.98 o 
   3   9  13        9.95        7.67     23.72 o 
   5   9  13       55.79       47.74     29.07 o 
   7   9  13        0.38       14.90     14.71 o 
   9   9  13       48.85       65.43     26.78 o 
 -14  10  13        1.28       -7.84      8.24 o 
 -12  10  13        9.28      -10.39     10.39 o 
 -10  10  13        9.49       -7.89      9.19 o 
  -8  10  13        9.59       19.86     10.52 o 
  -6  10  13       92.64      137.55     29.79 o 
  -4  10  13       87.85       92.93     17.04 o 
  -2  10  13        0.15       16.40     18.89 o 
   0  10  13       24.82        8.68     18.46 o 
   2  10  13       26.58       31.50     30.88 o 
  -9  11  13        3.76        2.06     13.48 o 
  -7  11  13        0.10        2.79     14.38 o 
  -5  11  13       55.08       60.30     22.13 o 
  -3  11  13        6.98      -16.86     19.01 o 
  -1  11  13       78.50      105.81     27.62 o 
 -26   0  14      105.46      114.56     32.61 o 
 -24   0  14      121.34      114.28     29.56 o 
 -22   0  14        0.02        0.70      9.72 o 
 -20   0  14       24.72       25.75      9.46 o 
 -18   0  14      206.29      213.93     13.10 o 
 -16   0  14      525.10      503.94     16.45 o 
 -14   0  14      284.92      323.61     13.17 o 
 -12   0  14       99.43      123.28      9.49 o 
 -10   0  14      152.43      142.68     11.46 o 
  -8   0  14      375.94      352.35     14.96 o 
  -6   0  14      310.00      262.75     11.43 o 
  -4   0  14      155.67      173.19     11.78 o 
  -2   0  14     3588.03     3582.64     52.99 o 
   0   0  14      944.34      964.85     33.87 o 
   2   0  14     1044.76      989.14     31.23 o 
   4   0  14      412.62      382.33     34.23 o 
   6   0  14       94.68       98.99     15.63 o 
   8   0  14      585.19      534.62     48.71 o 
  10   0  14       62.21       30.81     25.40 o 
  12   0  14       16.22       15.26     27.27 o 
  14   0  14       23.24       63.21     35.87 o 
  16   0  14       11.68       -3.75     29.00 o 
 -27   1  14       60.11       72.91     20.32 o 
 -25   1  14       19.36       20.81     15.36 o 
 -23   1  14       49.52       30.31     12.02 o 
 -21   1  14        0.14        9.50      8.81 o 
 -19   1  14       19.59       21.42      8.18 o 
 -17   1  14       69.89       54.77      8.40 o 
 -15   1  14      381.18      412.43     11.91 o 
 -13   1  14      285.15      252.15      9.38 o 
 -11   1  14        4.16        5.38      5.64 o 
  -9   1  14       20.69       32.01      5.87 o 
  -7   1  14      126.23      150.49      7.38 o 
  -5   1  14       15.19       13.14      4.88 o 
  -3   1  14       25.78       22.28      5.84 o 
  -1   1  14       26.31       18.14      7.56 o 
   1   1  14     2255.95     2259.48     29.32 o 
   3   1  14      182.06      232.88     11.00 o 
   5   1  14      714.17      687.41     17.94 o 
   7   1  14      136.95      182.97     14.85 o 
   9   1  14       15.29      -11.07     15.25 o 
  11   1  14        1.94        6.32     17.93 o 
  13   1  14        0.04       -0.97     19.64 o 
  15   1  14        4.50       -5.00     19.21 o 
  17   1  14       23.10       28.11     38.34 o 
 -26   2  14        0.36        3.24     17.08 o 
 -24   2  14        3.77        4.90     14.08 o 
 -22   2  14       14.27        6.61     12.19 o 
 -20   2  14      149.87      179.61     13.94 o 
 -18   2  14       51.19       70.41     10.18 o 
 -16   2  14       79.71       81.01      9.28 o 
 -14   2  14       44.66       50.79      6.87 o 
 -12   2  14      117.51      124.73      7.52 o 
 -10   2  14        9.98        6.76      5.49 o 
  -8   2  14       10.64       17.82      5.93 o 
  -6   2  14      120.50      127.95      7.96 o 
  -4   2  14       31.81       24.88      5.10 o 
  -2   2  14     1666.89     1643.35     19.95 o 
   0   2  14      122.25      162.69      9.32 o 
   2   2  14     2294.07     2439.31     31.57 o 
   4   2  14      197.98      236.04     11.50 o 
   6   2  14        4.21       -8.10      8.10 o 
   8   2  14        0.45       -1.09     14.76 o 
  10   2  14       21.22       16.18     18.62 o 
  12   2  14        5.21       -3.92     18.52 o 
  14   2  14       71.82       65.86     23.91 o 
  16   2  14        0.42       -2.04     20.88 o 
 -25   3  14        0.12       13.67     17.20 o 
 -23   3  14        2.99       12.61     15.78 o 
 -21   3  14        5.45       21.18     11.35 o 
 -19   3  14        9.04        1.81      9.08 o 
 -17   3  14      456.83      432.85     16.15 o 
 -15   3  14        3.06        0.42      7.32 o 
 -13   3  14        2.11        3.27      7.40 o 
 -11   3  14      919.82      840.59     15.26 o 
  -9   3  14       76.30       80.66      7.39 o 
  -7   3  14      684.01      665.35     14.76 o 
  -5   3  14       40.74       35.54      6.84 o 
  -3   3  14       11.68        3.54      6.37 o 
  -1   3  14       15.33       -0.26      5.69 o 
   1   3  14      103.97       84.97      8.28 o 
   3   3  14       50.97       44.65      8.08 o 
   5   3  14       35.57       60.67     10.77 o 
   7   3  14        8.99      -12.80     12.80 o 
   9   3  14        0.04      -14.88     14.88 o 
  11   3  14       11.11        9.48     19.38 o 
  13   3  14        6.74      -17.83     17.83 o 
  15   3  14       14.13        3.84     22.17 o 
 -24   4  14        1.19      -14.30     14.30 o 
 -22   4  14       13.49        8.10     12.08 o 
 -20   4  14       13.18      -10.58     10.58 o 
 -18   4  14       72.33       83.29     10.68 o 
 -16   4  14      365.33      374.52     15.45 o 
 -14   4  14      545.48      500.97     28.40 o 
 -12   4  14        1.84       -6.60      6.60 o 
 -10   4  14      529.12      484.93     18.78 o 
  -8   4  14     1064.48     1090.78     17.54 o 
  -6   4  14      385.17      352.28     11.28 o 
  -4   4  14     1843.44     1822.64     27.26 o 
  -2   4  14      885.73      906.11     18.89 o 
   0   4  14       91.48       98.03      7.71 o 
   2   4  14       41.11       36.82      6.88 o 
   4   4  14       11.74       12.96      7.38 o 
   6   4  14      402.34      325.59     30.13 o 
   8   4  14       14.91       48.20     17.66 o 
  10   4  14        2.15       19.16     17.33 o 
  12   4  14        2.46      -11.86     25.95 o 
  14   4  14       24.70        5.34     29.56 o 
 -23   5  14       58.37       60.24     45.62 o 
 -21   5  14       41.23       17.36     16.22 o 
 -19   5  14        0.05       -0.72     13.87 o 
 -17   5  14      111.16       94.79     11.10 o 
 -15   5  14       97.61      105.49     16.73 o 
 -13   5  14      594.42      654.85     24.78 o 
 -11   5  14       89.87      127.93     12.52 o 
  -9   5  14       23.20       32.29      8.42 o 
  -7   5  14      910.97      896.73     18.80 o 
  -5   5  14      703.05      794.09     21.67 o 
  -3   5  14      978.87     1010.95     20.82 o 
  -1   5  14      113.28      144.54     12.22 o 
   1   5  14       56.25       65.00      7.30 o 
   3   5  14        0.20       -4.17      8.93 o 
   5   5  14       22.92       23.47     17.14 o 
   7   5  14        0.70      -17.07     22.69 o 
   9   5  14        3.18       37.33     26.71 o 
  11   5  14        0.07       10.89     25.53 o 
  13   5  14       22.22       17.83     28.66 o 
 -22   6  14       59.90       81.17     17.23 o 
 -20   6  14        0.08       12.54     19.63 o 
 -18   6  14      237.02      238.04     44.41 o 
 -16   6  14       10.65        2.47     20.17 o 
 -14   6  14      556.04      654.74     40.96 o 
 -12   6  14       86.31      106.65     22.94 o 
 -10   6  14       11.58       23.58     18.70 o 
  -8   6  14      194.88      211.86     12.72 o 
  -6   6  14      190.51      192.41     32.01 o 
  -4   6  14       30.62       25.83     12.13 o 
  -2   6  14      948.28     1060.88     37.49 o 
   0   6  14      356.71      329.50     21.59 o 
   2   6  14       12.05       -7.45      7.89 o 
   4   6  14       10.35       -2.20     10.03 o 
   6   6  14       34.71       81.25     30.11 o 
   8   6  14       19.86      -10.34     22.69 o 
  10   6  14        0.34       -5.62     23.52 o 
  12   6  14        3.69      -19.01     25.81 o 
 -21   7  14        3.49       15.26     31.61 o 
 -19   7  14        4.78       10.47      9.75 o 
 -17   7  14       62.37       80.52     27.10 o 
 -15   7  14       66.97       89.26     25.46 o 
 -13   7  14        0.17       -5.49     26.99 o 
 -11   7  14        7.55       52.31     22.45 o 
  -9   7  14       58.72       82.02     22.16 o 
  -7   7  14        7.33       16.06     11.18 o 
  -5   7  14       40.60       28.77     12.02 o 
  -3   7  14      186.33      252.74     39.83 o 
  -1   7  14       44.45       24.03     13.12 o 
   1   7  14        7.80       -2.89     12.53 o 
   3   7  14        2.75       13.24     11.65 o 
   5   7  14        0.25      -10.93     10.93 o 
   7   7  14       13.59      -21.05     23.04 o 
   9   7  14       21.73       31.03     19.02 o 
  11   7  14       12.46      -18.73     23.59 o 
 -20   8  14        1.95       15.57     32.51 o 
 -18   8  14        1.22       19.77     24.49 o 
 -16   8  14        2.13      -17.54     34.10 o 
 -14   8  14       32.28       45.05     23.59 o 
 -12   8  14        9.04      -19.72     19.72 o 
 -10   8  14        0.00       10.96     20.02 o 
  -8   8  14        6.59        6.57      8.22 o 
  -6   8  14       14.40        8.67     17.86 o 
  -4   8  14        0.39      -21.58     21.58 o 
  -2   8  14       30.46       18.81     13.45 o 
   0   8  14        0.86      -12.35     12.35 o 
   2   8  14       96.07       93.85     17.78 o 
   4   8  14       17.08       -8.36     17.42 o 
   6   8  14        0.14       11.75     13.89 o 
   8   8  14       69.54       88.92     20.47 o 
 -17   9  14       47.94       29.26     27.81 o 
 -15   9  14       10.38       -5.89     31.85 o 
 -13   9  14       60.35       66.39     26.34 o 
 -11   9  14       14.56       30.89     12.18 o 
  -9   9  14       18.19       37.89     10.93 o 
  -7   9  14      175.56      189.34     18.29 o 
  -5   9  14        8.09        9.54     12.77 o 
  -3   9  14       22.84        1.11     17.27 o 
  -1   9  14       34.15       28.76     15.01 o 
   1   9  14        0.01      -12.73     12.73 o 
   3   9  14       12.48        4.61     20.30 o 
   5   9  14        1.06       -7.42     27.89 o 
   7   9  14       16.11        0.00     17.35 o 
 -14  10  14       11.84        8.24     10.43 o 
 -12  10  14        0.06        4.78     17.50 o 
 -10  10  14       53.19       82.08     12.54 o 
  -8  10  14       47.75       60.48     11.87 o 
  -6  10  14      143.20      173.77     40.19 o 
  -4  10  14        1.19       11.79     14.13 o 
  -2  10  14        6.06       -6.19     16.65 o 
   0  10  14       13.93       19.27     18.70 o 
  -5  11  14       17.20       15.75     19.08 o 
 -25   1  15       44.31       39.43     21.72 o 
 -23   1  15       28.48       22.91     10.74 o 
 -21   1  15       47.09       66.14      9.67 o 
 -19   1  15      200.74      213.88     12.38 o 
 -17   1  15       48.00       49.72      8.47 o 
 -15   1  15       87.89       96.25      8.17 o 
 -13   1  15       79.70       57.87      6.96 o 
 -11   1  15      301.96      270.84     10.01 o 
  -9   1  15      167.98      172.00      8.14 o 
  -7   1  15       16.68       10.56      4.26 o 
  -5   1  15       29.49       34.36      5.44 o 
  -3   1  15     1031.83      978.18     17.36 o 
  -1   1  15     1486.50     1395.36     31.69 o 
   1   1  15       12.83       16.39      7.81 o 
   3   1  15     3505.21     3519.05     55.10 o 
   5   1  15      127.27      136.83     12.03 o 
   7   1  15      159.19      144.22     22.04 o 
   9   1  15       89.24      107.98     23.49 o 
  11   1  15        0.07      -11.35     18.60 o 
  13   1  15      225.06      236.17     31.98 o 
  15   1  15        5.61       15.95     23.97 o 
 -26   2  15       53.49       44.22     19.90 o 
 -24   2  15        1.21      -16.33     19.77 o 
 -22   2  15       38.82       32.39     12.17 o 
 -20   2  15      142.74      140.98     13.00 o 
 -18   2  15       35.43       46.94      8.70 o 
 -16   2  15      252.35      255.70     11.63 o 
 -14   2  15       19.99       14.09      6.62 o 
 -12   2  15        7.82        6.32      5.77 o 
 -10   2  15       12.90        2.92      6.22 o 
  -8   2  15       60.19       75.01      8.71 o 
  -6   2  15      496.69      517.39     12.70 o 
  -4   2  15       28.66       26.26      5.46 o 
  -2   2  15     3736.68     3709.56     47.15 o 
   0   2  15     7216.02     6893.51     69.82 o 
   2   2  15      198.16      175.26     10.91 o 
   4   2  15       18.78        8.24      8.47 o 
   6   2  15      688.72      531.63     33.85 o 
   8   2  15       84.87       87.11     21.12 o 
  10   2  15       12.04        9.78     32.13 o 
  12   2  15        2.36       19.11     20.65 o 
  14   2  15        3.00      -11.97     21.23 o 
  16   2  15      228.04      274.57     88.54 o 
 -25   3  15        0.07        2.41     17.07 o 
 -23   3  15        8.52        1.14     14.35 o 
 -21   3  15       18.82       24.49     12.27 o 
 -19   3  15        3.91       16.08     10.09 o 
 -17   3  15       41.48       38.42      9.21 o 
 -15   3  15       15.52        9.15      7.10 o 
 -13   3  15      204.72      192.16      8.83 o 
 -11   3  15       23.04       22.17      6.36 o 
  -9   3  15        5.92        0.23      6.17 o 
  -7   3  15      431.17      415.63     12.68 o 
  -5   3  15      378.78      324.94     12.40 o 
  -3   3  15     1322.60     1186.05     21.31 o 
  -1   3  15      833.04      828.84     17.74 o 
   1   3  15      126.49      108.43      8.91 o 
   3   3  15       53.72       33.67      8.64 o 
   5   3  15      322.93      329.44     23.00 o 
   7   3  15       18.84       29.43     17.69 o 
   9   3  15      202.09      244.58     28.94 o 
  11   3  15       41.22       58.52     22.87 o 
  13   3  15       27.88       40.04     35.11 o 
  15   3  15      276.74      219.74     48.92 o 
 -24   4  15       21.28       23.58     16.74 o 
 -22   4  15       38.78       41.86     25.58 o 
 -20   4  15        6.07        9.00     11.29 o 
 -18   4  15       75.79       63.89     11.37 o 
 -16   4  15      124.07      126.97     11.47 o 
 -14   4  15      197.85      173.49     11.00 o 
 -12   4  15       86.41       99.54      7.72 o 
 -10   4  15      667.46      665.65     15.76 o 
  -8   4  15       41.99       51.28      7.72 o 
  -6   4  15     1704.88     1726.56     38.31 o 
  -4   4  15     1310.54     1247.52     21.87 o 
  -2   4  15      636.76      683.78     17.30 o 
   0   4  15        7.66        4.28      6.78 o 
   2   4  15      645.06      639.69     20.17 o 
   4   4  15       92.57       76.77     10.26 o 
   6   4  15       48.43       44.96     26.85 o 
   8   4  15       20.35      -22.13     22.13 o 
  10   4  15        2.03       -3.61     27.75 o 
  12   4  15       33.66      -10.55     27.41 o 
  14   4  15       18.66       21.44     33.79 o 
 -23   5  15        2.50        3.57     15.01 o 
 -21   5  15       24.86       35.73     13.98 o 
 -19   5  15        9.23        0.95     19.60 o 
 -17   5  15        1.15        5.73      8.67 o 
 -15   5  15       56.62       69.35     15.44 o 
 -13   5  15      314.40      364.72     22.08 o 
 -11   5  15        1.69       -8.73      8.73 o 
  -9   5  15      727.23      793.07     20.54 o 
  -7   5  15       69.48       57.47      9.73 o 
  -5   5  15      275.50      262.58     14.41 o 
  -3   5  15        4.52       -4.57      8.64 o 
  -1   5  15      144.57      129.84     16.02 o 
   1   5  15       49.94       54.26      7.95 o 
   3   5  15      139.16      125.08     13.47 o 
   5   5  15       39.86       47.85     18.40 o 
   7   5  15       35.37       32.54     28.66 o 
   9   5  15       18.05       35.25     28.80 o 
  11   5  15       19.54       44.96     30.88 o 
  13   5  15       12.51      -30.11     30.11 o 
 -22   6  15       93.52      109.14     20.68 o 
 -20   6  15       26.14       24.88     12.04 o 
 -18   6  15        0.06        6.68      9.38 o 
 -16   6  15      264.67      319.03     41.77 o 
 -14   6  15       27.91       20.29     19.97 o 
 -12   6  15        2.29       13.68     19.81 o 
 -10   6  15      133.37      108.77     23.36 o 
  -8   6  15       39.89       44.65     10.53 o 
  -6   6  15        6.65       -6.99     10.33 o 
  -4   6  15       28.07       40.86     20.26 o 
  -2   6  15       37.28       37.60     12.90 o 
   0   6  15        3.98       -6.55     12.35 o 
   2   6  15       97.59      112.95      8.41 o 
   4   6  15       89.34       74.36     22.55 o 
   6   6  15      137.67      194.07     40.04 o 
   8   6  15       12.51       -2.08     23.24 o 
  10   6  15        0.07        8.12     26.71 o 
  12   6  15       21.95       27.20     29.70 o 
 -21   7  15       21.33       22.69     14.50 o 
 -19   7  15       27.08       23.04     18.32 o 
 -17   7  15      125.81      109.59     27.28 o 
 -15   7  15      528.71      604.03     69.04 o 
 -13   7  15      178.19      243.05     30.98 o 
 -11   7  15        5.32      -14.66     18.92 o 
  -9   7  15       10.11       14.29      9.14 o 
  -7   7  15      388.65      345.10     21.79 o 
  -5   7  15       39.27       12.11     11.74 o 
  -3   7  15      160.73      160.43     17.66 o 
  -1   7  15       17.23       16.56     13.81 o 
   1   7  15       77.52       64.39     16.44 o 
   3   7  15        0.01      -10.12     13.69 o 
   5   7  15        0.15        5.08     22.70 o 
   7   7  15       39.20       18.41     16.39 o 
   9   7  15        3.02       15.30     20.02 o 
 -18   8  15        5.96       -9.42     53.43 o 
 -16   8  15        0.27       -5.46     20.51 o 
 -14   8  15        6.60       29.17     24.21 o 
 -12   8  15        1.72       20.69     22.42 o 
 -10   8  15       50.60       62.63     13.17 o 
  -8   8  15       27.20       14.70     16.68 o 
  -6   8  15      258.20      302.75     46.03 o 
  -4   8  15       71.91       73.56     16.47 o 
  -2   8  15       63.52       51.65     20.24 o 
   0   8  15       56.76       58.02     23.12 o 
   2   8  15       58.51        1.97     20.28 o 
   4   8  15        1.34       -7.33     20.04 o 
   6   8  15      312.39      348.89     22.95 o 
   8   8  15       21.34       43.78     24.84 o 
 -17   9  15        1.65      -12.21     29.97 o 
 -15   9  15       21.70       22.96     24.33 o 
 -13   9  15        1.06       16.79     23.94 o 
 -11   9  15        7.18        4.82      7.51 o 
  -9   9  15       94.64      116.09     35.63 o 
  -7   9  15        2.42      -17.84     17.84 o 
  -5   9  15        2.55        5.26     13.00 o 
  -3   9  15       26.77       28.85     15.26 o 
  -1   9  15       19.58       15.18     25.99 o 
   1   9  15       13.13        1.30     14.79 o 
   3   9  15       39.47       78.59     26.61 o 
 -12  10  15        9.24        4.13     10.17 o 
 -10  10  15       36.32       63.52     11.15 o 
  -8  10  15       14.91        0.88     12.89 o 
  -6  10  15       48.52       92.82     26.33 o 
  -4  10  15        4.88       -2.21     14.29 o 
  -2  10  15        3.80        8.43     18.57 o 
   0  10  15        9.54       11.59     23.04 o 
 -26   0  16        9.96      -20.40     20.40 o 
 -24   0  16       22.05       47.46     26.44 o 
 -22   0  16      107.67      134.02     34.92 o 
 -20   0  16       64.44       91.65     16.28 o 
 -18   0  16        0.60        1.71     11.76 o 
 -16   0  16      142.43      135.38     26.77 o 
 -14   0  16       50.86       51.59     12.36 o 
 -12   0  16      246.79      244.22     14.77 o 
 -10   0  16      129.81      136.49     15.57 o 
  -8   0  16        3.34       -0.16      8.95 o 
  -6   0  16      193.13      205.40     11.73 o 
  -4   0  16        4.62        3.31      7.49 o 
  -2   0  16     1249.53     1323.18     31.18 o 
   0   0  16     1516.02     1391.26     33.30 o 
   2   0  16      522.80      538.19     37.20 o 
   4   0  16       50.87       49.69     47.70 o 
   6   0  16      136.82      142.38     31.50 o 
   8   0  16       63.07       31.08     25.74 o 
  10   0  16        0.89       18.39     27.55 o 
  12   0  16        1.55      -11.38     27.27 o 
  14   0  16        2.75        5.48     30.32 o 
 -25   1  16       17.86       29.48     18.14 o 
 -23   1  16        4.87       19.45     10.37 o 
 -21   1  16       22.50       31.95      8.86 o 
 -19   1  16       72.53       95.14      9.91 o 
 -17   1  16       32.66       32.16      8.49 o 
 -15   1  16      229.69      240.35     11.32 o 
 -13   1  16      150.85      135.06      8.77 o 
 -11   1  16       65.39       65.13      7.47 o 
  -9   1  16       98.51      127.87      7.94 o 
  -7   1  16       82.08       88.42      7.53 o 
  -5   1  16      449.08      445.82     11.33 o 
  -3   1  16       12.17       19.46      6.77 o 
  -1   1  16       50.57       29.03      7.55 o 
   1   1  16       68.76       57.55      9.13 o 
   3   1  16        1.15        6.36      8.65 o 
   5   1  16       23.95       17.22     16.12 o 
   7   1  16        0.01        4.55     16.28 o 
   9   1  16      137.73      119.15     32.68 o 
  11   1  16        3.26       29.63     21.54 o 
  13   1  16      115.46      121.38     28.36 o 
  15   1  16        4.40       16.13     23.98 o 
 -26   2  16        7.31       15.18     17.66 o 
 -24   2  16       23.60       21.35     20.12 o 
 -22   2  16       71.12       77.54     14.53 o 
 -20   2  16       55.52       46.78      9.69 o 
 -18   2  16      802.51      822.09     20.92 o 
 -16   2  16      146.73      149.67     10.31 o 
 -14   2  16       22.77       20.23      7.29 o 
 -12   2  16        1.10       -5.96      6.12 o 
 -10   2  16      393.05      387.75     12.17 o 
  -8   2  16      227.14      214.28     10.19 o 
  -6   2  16        6.40        4.82      6.06 o 
  -4   2  16       31.20       31.43      6.40 o 
  -2   2  16      123.31      104.26      8.17 o 
   0   2  16      754.45      853.36     20.14 o 
   2   2  16      161.07      142.07     13.17 o 
   4   2  16       19.63        2.46     19.34 o 
   6   2  16       71.58       80.75     19.69 o 
   8   2  16       14.00       10.46     17.68 o 
  10   2  16       17.30       10.13     33.69 o 
  12   2  16       17.29       42.15     23.24 o 
  14   2  16      240.77      262.35     49.06 o 
 -25   3  16       75.40       95.06     25.67 o 
 -23   3  16       24.11       20.25     17.71 o 
 -21   3  16      104.22      107.04     15.58 o 
 -19   3  16        8.19        4.95      9.83 o 
 -17   3  16       51.01       41.35     11.34 o 
 -15   3  16      585.05      570.46     15.95 o 
 -13   3  16       82.83       81.66      8.30 o 
 -11   3  16      629.45      571.44     14.71 o 
  -9   3  16      343.48      318.85     11.46 o 
  -7   3  16       51.01       39.43      7.50 o 
  -5   3  16        0.22       -3.60      7.22 o 
  -3   3  16       28.73       43.85      6.07 o 
  -1   3  16       47.31       42.32      8.24 o 
   1   3  16       12.14       14.06      8.17 o 
   3   3  16      362.59      361.23     22.71 o 
   5   3  16        4.27        1.97     18.53 o 
   7   3  16        0.43       11.37     17.12 o 
   9   3  16      330.07      303.84     44.20 o 
  11   3  16       44.40       33.17     29.21 o 
  13   3  16        0.01      -10.82     28.38 o 
 -24   4  16       36.28       62.79     21.30 o 
 -22   4  16        4.51       36.14     15.77 o 
 -20   4  16        3.92        8.87     10.91 o 
 -18   4  16       30.06       14.22     10.38 o 
 -16   4  16        0.89       10.56     11.24 o 
 -14   4  16      308.23      271.71     11.68 o 
 -12   4  16       75.43       70.22     10.85 o 
 -10   4  16      130.86      142.74     10.96 o 
  -8   4  16      169.48      143.33     10.95 o 
  -6   4  16       37.28       33.27      8.11 o 
  -4   4  16      290.72      334.85     14.43 o 
  -2   4  16       51.09       70.11     10.16 o 
   0   4  16      206.29      264.08     21.15 o 
   2   4  16        6.86       -5.34     10.20 o 
   4   4  16       43.81       52.78     19.12 o 
   6   4  16        0.04      -13.11     23.66 o 
   8   4  16       37.60        7.77     26.09 o 
  10   4  16       50.31       98.04     35.73 o 
  12   4  16        3.81      -26.51     26.51 o 
 -23   5  16       46.00       99.64     21.23 o 
 -21   5  16        7.37       16.22     13.53 o 
 -19   5  16        0.08      -10.65     10.65 o 
 -17   5  16       17.10       12.94     10.32 o 
 -15   5  16      141.94      126.78     20.17 o 
 -13   5  16      144.84      115.38     22.18 o 
 -11   5  16      117.06       97.73     14.78 o 
  -9   5  16        1.03        0.68      8.84 o 
  -7   5  16      161.90      178.86     13.86 o 
  -5   5  16      185.46      156.98     14.38 o 
  -3   5  16       63.12       61.77     12.25 o 
  -1   5  16       25.12       13.50     17.67 o 
   1   5  16       32.02       33.75      7.43 o 
   3   5  16       20.96       43.30     26.68 o 
   5   5  16        0.23      -10.13     24.15 o 
   7   5  16       42.93       41.56     29.63 o 
   9   5  16        7.61        7.63     29.42 o 
  11   5  16        0.21       -9.09     26.23 o 
 -22   6  16        2.25        6.59     14.78 o 
 -20   6  16        6.53        6.25     11.68 o 
 -18   6  16       16.13        3.63     13.16 o 
 -16   6  16       64.45       19.17     29.87 o 
 -14   6  16        0.24       32.66     21.54 o 
 -12   6  16       18.22      -17.08     17.09 o 
 -10   6  16       14.43       16.86      9.40 o 
  -8   6  16        7.00        2.67     10.08 o 
  -6   6  16       70.13       38.97     20.65 o 
  -4   6  16      438.98      489.10     26.46 o 
  -2   6  16      154.51      133.05     17.27 o 
   0   6  16        0.02      -11.38     11.38 o 
   2   6  16       64.94       53.56     14.64 o 
   4   6  16        0.04        2.82     13.17 o 
   6   6  16       27.31        9.78     27.68 o 
   8   6  16       46.08       50.58     29.56 o 
  10   6  16       11.07       18.87     30.39 o 
 -21   7  16       36.67       17.14     14.09 o 
 -19   7  16        9.81        5.30      9.78 o 
 -17   7  16       12.63        2.72     22.03 o 
 -15   7  16       29.89       77.50     25.44 o 
 -13   7  16       22.28        3.63     20.54 o 
 -11   7  16        5.71       44.96     36.64 o 
  -9   7  16        1.36        5.39     10.07 o 
  -7   7  16      134.25      129.39     15.08 o 
  -5   7  16       97.44       81.87     14.86 o 
  -3   7  16      103.31      126.49     21.41 o 
  -1   7  16      160.74      182.85     20.62 o 
   1   7  16       21.62       16.87     14.67 o 
   3   7  16        1.76        9.18     14.67 o 
   5   7  16       45.35       68.59     16.48 o 
   7   7  16       10.98       10.22     20.16 o 
   9   7  16       25.97        4.03     51.24 o 
 -18   8  16        7.35       34.48     36.64 o 
 -16   8  16        1.98      -29.60     35.91 o 
 -14   8  16       55.52       51.75     26.22 o 
 -12   8  16       30.84       34.65     22.49 o 
 -10   8  16       52.03       61.08     15.68 o 
  -8   8  16       20.47        3.17     23.18 o 
  -6   8  16       87.94       84.59     15.09 o 
  -4   8  16       57.53       80.04     15.66 o 
  -2   8  16        2.30        7.15     15.18 o 
   0   8  16       29.13        9.98     14.84 o 
   2   8  16       51.83       35.89     16.91 o 
   4   8  16        9.51       16.03     25.43 o 
   6   8  16       20.12        5.51     13.63 o 
 -15   9  16        2.27      -23.61     23.61 o 
 -13   9  16      116.96      171.02     31.77 o 
 -11   9  16       50.07       69.29     31.23 o 
  -9   9  16        0.06      -15.73     17.79 o 
  -7   9  16      158.35      172.12     35.33 o 
  -5   9  16       18.98        8.92     13.39 o 
  -3   9  16        0.12       -0.81     25.80 o 
  -1   9  16       36.19        8.19     15.80 o 
   1   9  16       52.20       42.83     28.38 o 
   3   9  16      102.94       71.81     44.16 o 
 -10  10  16       22.96        6.76     11.99 o 
  -8  10  16       31.53       45.14     22.10 o 
  -6  10  16       15.63       12.31     14.32 o 
  -4  10  16        1.42      -19.90     19.90 o 
  -2  10  16        4.43       16.65     18.20 o 
 -25   1  17        8.30       41.15     25.60 o 
 -23   1  17        0.61        9.59      9.63 o 
 -21   1  17        7.16        5.49      8.86 o 
 -19   1  17        5.40       -1.24      7.66 o 
 -17   1  17      444.89      460.68     15.98 o 
 -15   1  17      467.59      478.18     17.02 o 
 -13   1  17       61.59       42.16      8.16 o 
 -11   1  17       26.38       13.79      6.67 o 
  -9   1  17       44.95       46.00      7.56 o 
  -7   1  17      181.35      174.69      9.36 o 
  -5   1  17      493.20      455.96     11.74 o 
  -3   1  17      800.11      802.17     16.43 o 
  -1   1  17      332.19      336.83     13.67 o 
   1   1  17      467.41      448.37     17.33 o 
   3   1  17      175.03      178.52     16.41 o 
   5   1  17       13.02        5.04     39.03 o 
   7   1  17       11.63       11.25     17.23 o 
   9   1  17        0.33      -13.97     16.63 o 
  11   1  17      223.90      148.42     50.76 o 
  13   1  17       36.50       36.13     25.82 o 
 -24   2  17       17.39       18.78     14.00 o 
 -22   2  17       48.21       45.18     11.21 o 
 -20   2  17      294.06      349.94     18.48 o 
 -18   2  17       14.88       12.58      8.71 o 
 -16   2  17       16.02       18.24      8.56 o 
 -14   2  17        5.21       -0.19      7.61 o 
 -12   2  17       70.31       51.45      8.30 o 
 -10   2  17        6.85       -6.45      6.45 o 
  -8   2  17      535.92      548.30     13.90 o 
  -6   2  17       15.83       11.89      6.67 o 
  -4   2  17     5013.75     5125.49     50.89 o 
  -2   2  17        8.04       18.94      9.69 o 
   0   2  17      202.33      194.82     12.32 o 
   2   2  17      326.59      283.81     18.61 o 
   4   2  17       18.65       10.86     24.08 o 
   6   2  17        7.54       -3.85     16.96 o 
   8   2  17       30.98       12.41     18.15 o 
  10   2  17       33.43       36.36     30.04 o 
  12   2  17       34.32       34.28     33.86 o 
 -25   3  17        4.05        1.70     16.67 o 
 -23   3  17       21.66       13.06     18.62 o 
 -21   3  17       15.58       27.35     11.01 o 
 -19   3  17       64.91       68.83     10.72 o 
 -17   3  17      221.43      224.58     13.35 o 
 -15   3  17       85.92       92.20      9.80 o 
 -13   3  17      453.34      445.21     15.47 o 
 -11   3  17       14.08       -0.15      7.61 o 
  -9   3  17       14.71       22.48      8.71 o 
  -7   3  17      129.10      109.37      9.17 o 
  -5   3  17     2026.58     1990.86     35.41 o 
  -3   3  17      614.83      636.70     16.00 o 
  -1   3  17     1958.07     1956.42     53.62 o 
   1   3  17      145.30      129.82     15.07 o 
   3   3  17        1.26        3.58     15.82 o 
   5   3  17      161.98      159.38     35.80 o 
   7   3  17       35.22      123.16     35.53 o 
   9   3  17       21.75       41.08     28.86 o 
  11   3  17        8.74       12.70     31.08 o 
  13   3  17       27.07       -1.39     32.40 o 
 -24   4  17       23.52        0.35     19.22 o 
 -22   4  17        3.71        6.99     15.23 o 
 -20   4  17        0.40      -11.72     12.23 o 
 -18   4  17        6.06        1.08      9.86 o 
 -16   4  17        2.92        7.94      8.38 o 
 -14   4  17       18.97       31.66      8.60 o 
 -12   4  17       36.73       47.00      8.84 o 
 -10   4  17      176.63      199.83     14.32 o 
  -8   4  17      246.44      258.10     15.75 o 
  -6   4  17       30.78       34.67     11.29 o 
  -4   4  17      160.68      202.50     15.87 o 
  -2   4  17      602.89      604.16     28.57 o 
   0   4  17      145.89      172.01     14.41 o 
   2   4  17       41.97       81.47     19.87 o 
   4   4  17       86.64       81.74     31.15 o 
   6   4  17        5.27        4.86     24.77 o 
   8   4  17       16.71       45.73     31.02 o 
  10   4  17       18.38       47.81     33.24 o 
  12   4  17       11.52        0.35     33.72 o 
 -23   5  17        0.78      -15.68     15.68 o 
 -21   5  17        2.35        8.02     31.57 o 
 -19   5  17        0.00       11.74     11.81 o 
 -17   5  17       18.16        7.05     11.18 o 
 -15   5  17       25.55       32.08     13.44 o 
 -13   5  17       58.53       66.69     12.01 o 
 -11   5  17       52.23       73.27     12.77 o 
  -9   5  17      128.05      114.54     13.83 o 
  -7   5  17       12.34        1.36     11.32 o 
  -5   5  17       79.20      117.73     15.69 o 
  -3   5  17      444.29      424.02     24.45 o 
  -1   5  17       83.47       92.64     16.82 o 
   1   5  17        8.37       -1.28      6.82 o 
   3   5  17       22.74       35.84     19.52 o 
   5   5  17        0.36      -23.80     23.80 o 
   7   5  17       16.10       24.42     29.28 o 
   9   5  17        7.77       28.31     31.43 o 
  11   5  17       25.99        2.08     33.17 o 
 -22   6  17       12.84        1.46     14.02 o 
 -20   6  17       21.47       23.95     12.39 o 
 -18   6  17        8.17        3.02      9.86 o 
 -16   6  17       32.14        9.36     21.89 o 
 -14   6  17       61.03       33.96     38.51 o 
 -12   6  17       37.02       40.02     10.43 o 
 -10   6  17        8.89       13.16     23.67 o 
  -8   6  17        1.35      -10.48     10.48 o 
  -6   6  17       25.09       -5.38     11.82 o 
  -4   6  17        2.12        3.91     12.50 o 
  -2   6  17        9.32       12.09     13.23 o 
   0   6  17       52.48       72.87     28.85 o 
   2   6  17       20.75       28.36     15.46 o 
   4   6  17       13.75       40.43     15.71 o 
   6   6  17       13.19      -11.93     27.48 o 
   8   6  17       13.68       19.29     27.20 o 
 -19   7  17        0.00       -9.16      9.16 o 
 -17   7  17        3.85      -13.50     21.59 o 
 -15   7  17       15.28       -5.78     29.42 o 
 -13   7  17       11.12       11.15     38.93 o 
 -11   7  17      139.15      164.55     27.99 o 
  -9   7  17        1.75      -16.78     18.31 o 
  -7   7  17       10.00        5.17     12.07 o 
  -5   7  17       47.35       29.28     13.93 o 
  -3   7  17       12.84        1.34     13.12 o 
  -1   7  17      125.24      120.82     18.40 o 
   1   7  17        0.02        0.14     14.70 o 
   3   7  17      305.73      411.09     39.83 o 
   5   7  17        0.38       -6.27     14.11 o 
   7   7  17        3.01       15.18     18.85 o 
 -16   8  17       40.30       63.89     29.03 o 
 -14   8  17       92.37       98.79     28.65 o 
 -12   8  17       44.69       58.35     25.19 o 
 -10   8  17       66.05       72.08     26.28 o 
  -8   8  17       15.93       18.41     12.01 o 
  -6   8  17        6.79       15.02     13.13 o 
  -4   8  17        2.80      -16.46     16.46 o 
  -2   8  17        0.23       -0.55     13.83 o 
   0   8  17        9.62       19.98     16.39 o 
   2   8  17      130.41      119.08     29.51 o 
   4   8  17        0.02       20.87     24.64 o 
 -13   9  17       84.74      132.60     31.99 o 
 -11   9  17       35.37       59.41     13.16 o 
  -9   9  17       98.95      134.18     28.73 o 
  -7   9  17        0.27       -7.78     12.51 o 
  -5   9  17       13.39       29.60     23.17 o 
  -3   9  17        0.41      -14.15     14.15 o 
  -1   9  17        0.66        9.50     15.54 o 
   1   9  17       10.96       58.91     27.56 o 
 -24   0  18        0.69       46.42     27.55 o 
 -22   0  18      178.81      203.46     21.64 o 
 -20   0  18       20.97       37.76     15.08 o 
 -18   0  18      186.87      223.28     22.67 o 
 -16   0  18      299.53      288.21     33.34 o 
 -14   0  18       17.97       25.61     22.06 o 
 -12   0  18       65.55       44.61     13.63 o 
 -10   0  18      124.64      106.01     12.62 o 
  -8   0  18      271.63      256.98     15.82 o 
  -6   0  18       27.54       10.87      8.51 o 
  -4   0  18     1695.24     1627.47     31.71 o 
  -2   0  18     3754.01     3994.40     62.82 o 
   0   0  18        8.39        3.49     13.02 o 
   2   0  18       28.06       22.08     17.49 o 
   4   0  18       25.67       -8.95     23.59 o 
   6   0  18      133.55      108.59     32.19 o 
   8   0  18        8.09        7.01     28.38 o 
  10   0  18      527.07      595.12     63.90 o 
  12   0  18       41.31      111.16     40.52 o 
 -25   1  18        7.49        7.35     24.22 o 
 -23   1  18       19.63       17.06     13.76 o 
 -21   1  18       25.69       24.71      9.62 o 
 -19   1  18       18.74       11.57      8.50 o 
 -17   1  18        4.90        3.38      8.91 o 
 -15   1  18        6.19        4.66      8.86 o 
 -13   1  18      100.92       90.91      9.96 o 
 -11   1  18      143.14      135.37     11.05 o 
  -9   1  18      278.94      273.20     11.41 o 
  -7   1  18      108.59      121.53      8.51 o 
  -5   1  18       74.32       83.30      7.49 o 
  -3   1  18      946.27      962.15     18.22 o 
  -1   1  18       56.96       63.62     10.14 o 
   1   1  18       40.78       34.28     12.50 o 
   3   1  18       15.26        0.11     15.51 o 
   5   1  18       31.87       26.33     17.44 o 
   7   1  18        8.42       -8.44     16.93 o 
   9   1  18      115.10      146.96     41.15 o 
  11   1  18        0.22       44.06     33.37 o 
 -24   2  18       54.85       71.01     16.10 o 
 -22   2  18       71.81       68.76     20.79 o 
 -20   2  18       51.67       51.99     11.11 o 
 -18   2  18      469.68      452.67     18.01 o 
 -16   2  18       34.55       21.05      9.50 o 
 -14   2  18      149.65      136.69     11.74 o 
 -12   2  18       54.76       56.24      9.34 o 
 -10   2  18        1.45       -4.78      9.75 o 
  -8   2  18       59.34       47.94      8.18 o 
  -6   2  18      626.40      672.47     16.40 o 
  -4   2  18      219.56      218.85     10.46 o 
  -2   2  18        9.76        4.67      7.26 o 
   0   2  18       27.21       14.55     11.19 o 
   2   2  18        0.94       15.53     16.19 o 
   4   2  18      159.27      139.26     34.14 o 
   6   2  18       88.92       58.49     31.15 o 
   8   2  18        0.18       10.27     25.88 o 
  10   2  18        0.67       -9.44     28.52 o 
  12   2  18      345.96      443.38     61.06 o 
 -23   3  18        0.60      -11.55     15.01 o 
 -21   3  18       36.92       13.51     12.28 o 
 -19   3  18       69.20       46.04     11.57 o 
 -17   3  18       42.82       42.27     10.67 o 
 -15   3  18      702.03      655.30     21.79 o 
 -13   3  18       22.79       25.23      9.22 o 
 -11   3  18        6.17        8.48      8.38 o 
  -9   3  18       84.94       92.47     10.09 o 
  -7   3  18       84.78       88.72     12.49 o 
  -5   3  18       95.16      101.03     14.29 o 
  -3   3  18      511.67      494.11     28.64 o 
  -1   3  18      228.00      237.57     18.38 o 
   1   3  18      110.50      106.65     21.01 o 
   3   3  18       23.46       34.35     27.55 o 
   5   3  18       54.43       45.59     30.81 o 
   7   3  18       11.48      -20.89     23.04 o 
   9   3  18        5.29       13.95     25.74 o 
  11   3  18       16.15       39.90     35.87 o 
 -22   4  18        0.30       -3.07     12.00 o 
 -20   4  18       17.61       25.79     11.95 o 
 -18   4  18      112.98      111.78     13.36 o 
 -16   4  18       17.73       17.02     10.51 o 
 -14   4  18        4.77       10.44     14.59 o 
 -12   4  18      167.62      127.24     11.16 o 
 -10   4  18       34.02       44.68     11.20 o 
  -8   4  18        0.35        2.89      9.90 o 
  -6   4  18        7.52       25.98     11.20 o 
  -4   4  18      121.99      103.46     16.58 o 
  -2   4  18      259.99      263.16     24.09 o 
   0   4  18      236.93      242.07     21.54 o 
   2   4  18        8.17        1.26     16.29 o 
   4   4  18      176.93      166.60     37.95 o 
   6   4  18      168.49      226.54     42.12 o 
   8   4  18        7.76       14.71     28.66 o 
  10   4  18        0.00      -20.33     27.96 o 
 -21   5  18       20.80       42.50     15.07 o 
 -19   5  18        3.99       -3.81      9.65 o 
 -17   5  18       37.85        6.49     20.91 o 
 -15   5  18       43.78       48.58      9.49 o 
 -13   5  18      202.39      239.05     17.40 o 
 -11   5  18       14.40       23.90     13.78 o 
  -9   5  18       20.14       25.37     12.55 o 
  -7   5  18       15.22        0.82     12.05 o 
  -5   5  18       21.62       19.15     13.57 o 
  -3   5  18        3.32       -9.15     12.85 o 
  -1   5  18       89.07       99.65     17.43 o 
   1   5  18        5.61        7.31     11.23 o 
   3   5  18      227.01      241.46     42.33 o 
   5   5  18        6.80       18.11     31.15 o 
   7   5  18        3.26       -5.97     27.13 o 
   9   5  18      153.32      318.55     49.82 o 
 -20   6  18        7.70       22.27     13.53 o 
 -18   6  18       12.57       15.63      9.38 o 
 -16   6  18       19.53       19.62      8.35 o 
 -14   6  18        7.05        6.30     11.62 o 
 -12   6  18      252.55      255.95     29.66 o 
 -10   6  18       34.34       35.40     13.40 o 
  -8   6  18       62.21       62.65     13.75 o 
  -6   6  18       26.72       26.85     19.30 o 
  -4   6  18       26.44        7.65     15.32 o 
  -2   6  18      218.36      187.14     23.19 o 
   0   6  18      100.25      101.23     22.03 o 
   2   6  18      147.32      195.77     27.02 o 
   4   6  18        7.38       -6.78     14.03 o 
   6   6  18       63.64       65.36     36.15 o 
   8   6  18       14.87       -5.55     34.42 o 
 -19   7  18       22.92        1.87     10.41 o 
 -17   7  18        3.41       21.44     33.86 o 
 -15   7  18       76.02       91.58     27.90 o 
 -13   7  18        8.40      -19.80     19.80 o 
 -11   7  18        9.42       14.55     11.10 o 
  -9   7  18       17.72       11.38     12.35 o 
  -7   7  18       29.34       39.40     13.93 o 
  -5   7  18       12.98       26.24     13.44 o 
  -3   7  18       18.22       16.49     14.58 o 
  -1   7  18        0.34       -7.27     27.82 o 
   1   7  18      112.81      122.12     20.85 o 
   3   7  18       30.89       28.93     33.24 o 
   5   7  18        0.80      -12.12     12.12 o 
 -16   8  18       30.26       14.22     33.24 o 
 -14   8  18       52.47       46.43     26.23 o 
 -12   8  18        1.72       -6.79     22.28 o 
 -10   8  18        9.18        5.28     11.13 o 
  -8   8  18        0.42      -16.05     16.05 o 
  -6   8  18        4.63        1.47     12.89 o 
  -4   8  18       16.41       21.39     15.50 o 
  -2   8  18       32.06       27.60     16.46 o 
   0   8  18       84.01      110.96     20.20 o 
   2   8  18       10.49       16.17     24.97 o 
 -11   9  18       70.93       85.75     25.97 o 
  -9   9  18        0.98      -11.43     11.43 o 
  -7   9  18        5.06       12.32     13.70 o 
  -5   9  18        0.34       -2.04     14.01 o 
  -3   9  18        1.62        1.38     15.75 o 
  -1   9  18        0.17      -10.52     24.00 o 
 -23   1  19       28.20       -0.53     14.15 o 
 -21   1  19        0.60      -16.83     16.83 o 
 -19   1  19        3.74       -1.71     10.78 o 
 -17   1  19       52.39       51.47     18.83 o 
 -15   1  19       13.32        9.57     10.98 o 
 -13   1  19      228.97      215.09     15.82 o 
 -11   1  19      165.94      168.94     13.02 o 
  -9   1  19       15.03       13.17      8.18 o 
  -7   1  19      275.55      264.95     14.63 o 
  -5   1  19       21.51       25.05      7.41 o 
  -3   1  19       18.27       23.38      8.07 o 
  -1   1  19        1.15        5.29     14.99 o 
   1   1  19       14.54       26.38     14.77 o 
   3   1  19      107.52       59.88     29.70 o 
   5   1  19       53.14       40.38     30.32 o 
   7   1  19        9.09        4.65     25.74 o 
   9   1  19       37.27       34.69     34.07 o 
  11   1  19       47.51       -0.49     34.21 o 
 -24   2  19      118.28      187.08     18.58 o 
 -22   2  19        0.00       -1.11     11.94 o 
 -20   2  19       21.64       27.40     11.27 o 
 -18   2  19       38.76       49.65     14.19 o 
 -16   2  19      311.07      294.34     16.63 o 
 -14   2  19      237.64      247.39     14.37 o 
 -12   2  19       36.03       28.83      9.88 o 
 -10   2  19       54.59       69.48     10.17 o 
  -8   2  19      753.73      757.10     21.24 o 
  -6   2  19       96.54      100.78     11.18 o 
  -4   2  19      385.83      354.72     20.58 o 
  -2   2  19       51.82       69.76     11.75 o 
   0   2  19      226.04      208.53     47.01 o 
   2   2  19       92.36       91.45     31.64 o 
   4   2  19        0.95        4.02     24.63 o 
   6   2  19        2.71      -25.81     25.81 o 
   8   2  19       50.66       66.96     31.71 o 
  10   2  19        8.77       24.15     32.13 o 
 -23   3  19       63.55       82.89     16.10 o 
 -21   3  19       38.54       37.94     13.88 o 
 -19   3  19       14.68        1.12     12.95 o 
 -17   3  19       11.35        3.54     10.06 o 
 -15   3  19       10.93       16.42     10.47 o 
 -13   3  19       19.73       28.69     10.85 o 
 -11   3  19      104.38       90.88     11.47 o 
  -9   3  19       12.47        7.94      9.37 o 
  -7   3  19      172.91      182.15     15.34 o 
  -5   3  19      135.61      133.78     24.74 o 
  -3   3  19       90.72       80.85      9.41 o 
  -1   3  19       73.87       56.12     19.91 o 
   1   3  19        2.98        4.74     16.01 o 
   3   3  19       43.67       80.21     33.37 o 
   5   3  19       50.32       52.25     32.06 o 
   7   3  19        0.32       19.57     31.29 o 
   9   3  19       12.37      -24.63     24.63 o 
 -22   4  19        4.74       13.82     13.84 o 
 -20   4  19        5.93       -2.16     11.56 o 
 -18   4  19        1.56       13.30     12.27 o 
 -16   4  19        1.57       -1.73     17.95 o 
 -14   4  19       31.01       27.24     23.62 o 
 -12   4  19      161.43      154.03     13.51 o 
 -10   4  19       35.40       32.55     13.35 o 
  -8   4  19      156.42      184.53     30.82 o 
  -6   4  19       41.64       34.04     19.63 o 
  -4   4  19       24.47       42.39     23.96 o 
  -2   4  19       25.95       19.23     23.11 o 
   0   4  19       16.02       36.34     17.87 o 
   2   4  19       24.19       39.69     30.25 o 
   4   4  19       57.10       80.00     33.86 o 
   6   4  19        0.00       56.06     34.48 o 
   8   4  19       19.11       37.88     34.83 o 
 -21   5  19        7.03       -3.52     14.71 o 
 -19   5  19        0.46        1.77     10.65 o 
 -17   5  19        0.13        9.60     19.58 o 
 -15   5  19        4.23       -4.76      9.54 o 
 -13   5  19       19.78       14.11      9.44 o 
 -11   5  19       14.22        4.91     12.42 o 
  -9   5  19      105.70      109.06     16.05 o 
  -7   5  19       18.29      -11.98     11.98 o 
  -5   5  19      154.41      129.21     18.24 o 
  -3   5  19       17.09       34.44     18.01 o 
  -1   5  19      122.17      183.60     24.42 o 
   1   5  19       19.42       47.34     20.45 o 
   3   5  19       54.16       82.08     36.08 o 
   5   5  19       15.78       11.80     31.43 o 
   7   5  19        2.62       -4.30     29.77 o 
 -20   6  19        0.00        1.54     10.47 o 
 -18   6  19       12.18        8.46      9.49 o 
 -16   6  19       43.05       33.71     10.00 o 
 -14   6  19        0.01       -7.34     21.44 o 
 -12   6  19        0.69        1.40     14.27 o 
 -10   6  19       42.60       52.30     14.20 o 
  -8   6  19        8.65       14.06     20.63 o 
  -6   6  19        2.45        1.17     12.85 o 
  -4   6  19      115.48      177.50     20.02 o 
  -2   6  19        5.06        7.64     18.92 o 
   0   6  19      156.75      193.30     22.90 o 
   2   6  19        6.82       54.05     32.13 o 
   4   6  19        0.01       11.38     14.20 o 
   6   6  19       40.51       47.25     34.07 o 
 -15   7  19       50.38       72.72     39.69 o 
 -13   7  19       76.19       82.58     31.58 o 
 -11   7  19       50.13       88.67     14.47 o 
  -9   7  19       11.86        4.57     12.58 o 
  -7   7  19        4.03       -8.41     13.37 o 
  -5   7  19        0.13       -7.52     13.08 o 
  -3   7  19       84.45       58.25     17.65 o 
  -1   7  19      595.37      720.62     50.99 o 
   1   7  19        9.24        8.06     36.43 o 
   3   7  19       31.62      -25.81     25.81 o 
   5   7  19        2.53       24.77     37.47 o 
 -14   8  19      108.68      144.39     46.21 o 
 -12   8  19        5.72        5.67     19.02 o 
 -10   8  19       26.13       30.58     15.21 o 
  -8   8  19        0.53        1.65     12.96 o 
  -6   8  19        8.92        9.83     13.91 o 
  -4   8  19        3.67      -16.08     21.99 o 
  -2   8  19       11.46       14.29     22.32 o 
   0   8  19        4.54       -4.13     24.22 o 
  -9   9  19        2.31       -7.91     34.35 o 
  -7   9  19        2.71       29.66     15.27 o 
  -5   9  19        0.37       14.58     30.01 o 
 -24   0  20        0.09       22.90     26.64 o 
 -22   0  20      100.21       73.41     28.59 o 
 -20   0  20       19.29       15.57     17.29 o 
 -18   0  20       59.72       31.57     17.49 o 
 -16   0  20        0.47       -3.72     37.68 o 
 -14   0  20      346.90      284.48     42.85 o 
 -12   0  20      541.85      508.82     26.25 o 
 -10   0  20      335.36      365.76     26.89 o 
  -8   0  20        2.97       -9.10     20.28 o 
  -6   0  20      304.73      299.76     21.36 o 
  -4   0  20       49.53       76.16     21.11 o 
  -2   0  20       94.66       92.70     30.67 o 
   0   0  20       86.59       61.27     31.36 o 
 -23   1  20        1.99       29.83     18.31 o 
 -21   1  20        6.79       -5.57     19.33 o 
 -19   1  20        0.59      -13.03     13.03 o 
 -17   1  20       41.50       13.49     12.14 o 
 -15   1  20        5.47       17.29     11.47 o 
 -13   1  20      444.77      473.80     20.85 o 
 -11   1  20       11.30       15.89     12.91 o 
  -9   1  20      280.47      296.79     16.27 o 
  -7   1  20      609.55      558.65     20.76 o 
  -5   1  20      249.51      247.17     12.46 o 
  -3   1  20       15.85       17.94     12.45 o 
  -1   1  20       81.89       49.24     17.13 o 
   1   1  20        4.82       11.22     19.55 o 
   3   1  20        5.16       -7.22     26.16 o 
   5   1  20       45.40       52.32     31.85 o 
 -22   2  20       36.51       32.02     13.23 o 
 -20   2  20       19.50        9.62     11.01 o 
 -18   2  20       10.82       17.97     10.93 o 
 -16   2  20      140.53      161.88     14.46 o 
 -14   2  20       57.35       67.28     12.11 o 
 -12   2  20        1.05        8.05     10.47 o 
 -10   2  20      409.47      426.15     22.88 o 
  -8   2  20        0.00       -1.83     11.72 o 
  -6   2  20      185.01      183.73     16.34 o 
  -4   2  20      344.42      372.05     16.24 o 
  -2   2  20      367.02      328.15     28.31 o 
   0   2  20       23.54       58.28     29.84 o 
   2   2  20       36.02       39.76     28.66 o 
   4   2  20       68.74       21.72     28.86 o 
   6   2  20        4.16        4.37     27.48 o 
   8   2  20       48.69       36.43     34.83 o 
 -23   3  20       79.13       50.26     15.53 o 
 -21   3  20       29.52       18.84     13.43 o 
 -19   3  20       28.13       30.95     13.01 o 
 -17   3  20        0.06       -6.58     13.12 o 
 -15   3  20        3.40       -8.21     10.41 o 
 -13   3  20      155.14      149.83     15.43 o 
 -11   3  20        0.15       15.75     10.80 o 
  -9   3  20        7.94       -0.27      9.44 o 
  -7   3  20        1.81        2.95     13.14 o 
  -5   3  20      187.16      200.22     23.59 o 
  -3   3  20      317.94      316.88     38.37 o 
  -1   3  20      293.11      302.24     29.35 o 
   1   3  20      140.34      194.77     39.55 o 
   3   3  20      166.41      200.80     42.81 o 
   5   3  20        2.74       47.25     29.97 o 
   7   3  20       38.91       14.15     29.63 o 
   9   3  20        7.10       -9.09     33.31 o 
 -22   4  20       34.09       43.08     21.86 o 
 -20   4  20        0.31      -11.71     11.71 o 
 -18   4  20        7.03       25.44     12.35 o 
 -16   4  20       20.58       17.37     11.46 o 
 -14   4  20       99.43       80.77     12.91 o 
 -12   4  20      136.22      117.30     14.47 o 
 -10   4  20       20.95       32.90     13.57 o 
  -8   4  20        8.22        6.01     12.83 o 
  -6   4  20       17.84        7.02     14.31 o 
  -4   4  20        0.23      -15.20     15.20 o 
  -2   4  20      160.25      172.50     27.34 o 
   0   4  20      248.18      262.70     27.96 o 
   2   4  20       86.09      164.37     40.59 o 
   4   4  20       21.14       20.82     32.68 o 
   6   4  20       23.83       32.06     35.18 o 
   8   4  20        0.25       14.29     30.67 o 
 -21   5  20       11.33       21.23     20.82 o 
 -19   5  20        2.76       -3.35     12.14 o 
 -17   5  20        0.52       -4.06     10.42 o 
 -15   5  20       17.82       19.80     18.80 o 
 -13   5  20       54.38       46.51     12.29 o 
 -11   5  20        0.04       27.30     18.29 o 
  -9   5  20        1.73       -3.44     12.90 o 
  -7   5  20       10.79        0.50     13.36 o 
  -5   5  20        0.06       -4.60     13.85 o 
  -3   5  20       61.00       62.34     16.77 o 
  -1   5  20      634.61      694.85     40.32 o 
   1   5  20       28.22        5.13     31.29 o 
   3   5  20        0.53       41.56     34.76 o 
   5   5  20       42.52      112.40     41.63 o 
 -18   6  20        0.07       -7.22     10.08 o 
 -16   6  20        3.17      -11.55     11.55 o 
 -14   6  20       87.46       81.77     12.36 o 
 -12   6  20       58.87       71.57     29.70 o 
 -10   6  20        0.57      -12.11     12.11 o 
  -8   6  20       19.42        0.39     13.51 o 
  -6   6  20        0.08       11.95     14.56 o 
  -4   6  20      179.94      255.56     36.23 o 
  -2   6  20        9.03       14.10     16.70 o 
   0   6  20      181.36      207.88     46.49 o 
   2   6  20        1.17      -23.59     30.81 o 
   4   6  20        1.27       15.10     36.60 o 
 -15   7  20       50.11       37.97     10.94 o 
 -13   7  20       31.30       25.91     14.26 o 
 -11   7  20       13.90       26.09     14.33 o 
  -9   7  20       15.67        9.76     13.81 o 
  -7   7  20        0.01      -13.26     13.26 o 
  -5   7  20        1.01      -14.08     14.51 o 
  -3   7  20       11.37       29.63     20.57 o 
  -1   7  20      115.52      161.87     22.81 o 
   1   7  20       16.99       41.49     37.95 o 
 -12   8  20       30.80       31.84     13.62 o 
 -10   8  20       37.21       57.39     14.97 o 
  -8   8  20        0.56       -3.48     13.94 o 
  -6   8  20       16.67        9.24     15.77 o 
  -4   8  20        0.58       -1.21     15.45 o 
  -2   8  20        5.11      -20.66     24.09 o 
 -23   1  21        2.71        8.26     23.80 o 
 -21   1  21        7.16        4.11     14.24 o 
 -19   1  21        0.12      -12.36     12.36 o 
 -17   1  21        3.12      -12.53     16.61 o 
 -15   1  21      196.03      206.36     17.75 o 
 -13   1  21      157.71      131.45     15.29 o 
 -11   1  21       63.12       43.10     12.71 o 
  -9   1  21       40.45       38.20     13.54 o 
  -7   1  21        5.75       31.69     11.77 o 
  -5   1  21        0.02       -7.06     13.27 o 
  -3   1  21       91.53       97.83     22.79 o 
  -1   1  21      132.98      160.77     35.39 o 
 -22   2  21       18.61      -11.25     12.51 o 
 -20   2  21       21.43       12.80     13.09 o 
 -18   2  21        0.00      -10.14     10.14 o 
 -16   2  21        0.13      -10.42     10.42 o 
 -14   2  21       27.65        0.50     13.05 o 
 -12   2  21        0.98       -3.46     13.83 o 
 -10   2  21       61.40       83.86     15.50 o 
  -8   2  21        3.08        7.61     13.03 o 
  -6   2  21       87.25       86.59     28.10 o 
  -4   2  21        7.81        0.79     16.22 o 
  -2   2  21       91.54      104.01     33.10 o 
   2   2  21       43.36       76.39     35.80 o 
 -21   3  21        2.39       -5.14     13.77 o 
 -19   3  21        0.01        6.98     13.17 o 
 -17   3  21       34.27       28.27     20.44 o 
 -15   3  21       32.53       26.10     13.11 o 
 -13   3  21        4.60        0.11     11.48 o 
 -11   3  21       57.23       55.17     14.19 o 
  -9   3  21      462.87      486.05     28.78 o 
  -7   3  21       12.76        0.97     15.77 o 
  -5   3  21       15.78       18.24     17.35 o 
  -3   3  21       48.90       15.24     22.31 o 
  -1   3  21       19.25       14.78     27.41 o 
   1   3  21      183.04      221.69     42.19 o 
   3   3  21      140.61      146.61     39.90 o 
   5   3  21        5.81       10.82     31.78 o 
   7   3  21       34.01       84.93     39.20 o 
 -20   4  21        4.08      -12.97     12.97 o 
 -18   4  21       12.10       15.60     12.55 o 
 -16   4  21        5.77        8.66     12.13 o 
 -14   4  21        0.95       -6.39     15.32 o 
 -12   4  21       84.87       83.06     14.35 o 
 -10   4  21       23.33       16.32     12.54 o 
  -8   4  21       20.60        6.06     16.33 o 
  -6   4  21        2.44       -3.24     20.33 o 
  -4   4  21        8.73       23.55     17.92 o 
  -2   4  21       22.84        6.58     19.14 o 
   0   4  21       15.60       34.42     31.57 o 
   2   4  21        1.30       44.20     33.44 o 
   4   4  21       24.91       26.51     30.88 o 
   6   4  21       21.53       25.26     32.75 o 
 -19   5  21        4.87        4.20     12.87 o 
 -17   5  21        2.19        6.58     11.27 o 
 -15   5  21        8.61        5.63     14.28 o 
 -13   5  21       22.48       31.68     14.73 o 
 -11   5  21       50.50       58.34     17.83 o 
  -9   5  21       23.79       27.93     28.93 o 
  -7   5  21       11.96       16.54     16.63 o 
  -5   5  21       26.01        2.73     15.34 o 
  -3   5  21      258.18      206.37     36.71 o 
  -1   5  21       29.70       -8.47     26.78 o 
   1   5  21       96.15       49.06     35.66 o 
   3   5  21        9.97       16.72     31.02 o 
   5   5  21       31.20       82.85     37.95 o 
 -16   6  21        4.00      -22.31     22.31 o 
 -14   6  21        0.89        5.28     11.12 o 
 -12   6  21       11.11      -13.39     13.39 o 
 -10   6  21       46.41       47.28     16.10 o 
  -8   6  21       19.75       24.02     15.93 o 
  -6   6  21        0.66      -15.24     15.24 o 
  -4   6  21       61.30       75.34     27.13 o 
  -2   6  21       32.95       92.07     23.31 o 
   0   6  21      271.79      359.83     55.37 o 
   2   6  21        4.90      -19.36     29.56 o 
 -13   7  21        1.78       -1.32     15.33 o 
 -11   7  21       13.68      -15.68     21.65 o 
  -9   7  21        5.83       -8.40     22.31 o 
  -7   7  21        0.00      -20.51     20.51 o 
  -5   7  21        5.25       -2.46     20.76 o 
  -3   7  21        5.28       -1.63     27.91 o 
  -1   7  21      109.16      210.38     35.15 o 
 -22   0  22       38.60       12.14     27.20 o 
 -20   0  22       18.08       40.59     26.57 o 
 -18   0  22       46.90       46.42     27.68 o 
 -16   0  22      649.90      609.75     36.03 o 
 -14   0  22      115.99      132.06     22.60 o 
 -12   0  22       21.39       72.07     28.45 o 
 -10   0  22      224.94      188.36     24.69 o 
  -8   0  22      195.04      257.31     26.30 o 
  -6   0  22       54.44       56.55     30.46 o 
  -4   0  22       41.94       31.02     28.86 o 
 -21   1  22        2.07      -13.86     13.86 o 
 -19   1  22        3.80        2.93     14.30 o 
 -17   1  22      122.06      106.83     17.65 o 
 -15   1  22       30.46       48.11     14.93 o 
 -13   1  22      349.90      369.88     23.47 o 
 -11   1  22      173.06      200.89     24.15 o 
  -9   1  22       36.66       44.82     15.21 o 
  -7   1  22      269.68      276.02     21.67 o 
  -5   1  22        8.02       -8.55     19.60 o 
  -3   1  22        0.01       13.25     28.03 o 
  -1   1  22        4.16       -9.02     27.41 o 
 -20   2  22        2.83       10.08     17.72 o 
 -18   2  22        1.60      -12.37     24.46 o 
 -16   2  22       80.17       65.51     15.57 o 
 -14   2  22      152.51      143.91     17.75 o 
 -12   2  22       21.49       11.29     16.46 o 
 -10   2  22      206.69      210.25     25.27 o 
  -8   2  22        2.28        5.05     13.55 o 
  -6   2  22        0.32      -15.11     15.11 o 
  -4   2  22        2.05      -20.61     26.09 o 
  -2   2  22       23.58       72.65     32.54 o 
   0   2  22      105.42      103.32     37.68 o 
 -21   3  22        9.89       -2.37     16.17 o 
 -19   3  22       55.83       59.48     15.39 o 
 -17   3  22       34.18       66.33     15.51 o 
 -15   3  22        0.01       -3.48     12.84 o 
 -13   3  22        0.02        2.10     12.65 o 
 -11   3  22       29.38       36.12     15.95 o 
  -9   3  22       48.20       34.02     20.36 o 
  -7   3  22       26.30        1.81     16.20 o 
  -5   3  22        2.78      -10.18     17.32 o 
 -18   4  22        0.00       -6.88     13.15 o 
 -16   4  22        2.49        0.98     12.37 o 
 -14   4  22        1.51        3.98     12.66 o 
 -12   4  22        0.66        0.64     12.57 o 
 -10   4  22        0.18        1.80     17.70 o 
  -8   4  22        2.96       14.82     25.12 o 
  -6   4  22       12.76       51.48     24.91 o 
  -4   4  22        0.06        3.19     23.73 o 
   0   4  22       25.57       14.43     31.22 o 
   2   4  22        1.56       23.04     36.15 o 
   4   4  22        2.88      -27.27     27.27 o 
 -17   5  22        1.09       -6.01     12.97 o 
 -15   5  22        0.14       -1.86     11.83 o 
 -13   5  22        1.42      -11.10     12.77 o 
 -11   5  22       20.68       -8.12     12.88 o 
  -9   5  22        7.56       15.72     31.57 o 
  -7   5  22        1.88      -17.28     17.28 o 
  -5   5  22      115.27       60.50     26.30 o 
  -3   5  22       49.55       61.25     21.55 o 
  -1   5  22        6.55       25.81     35.39 o 
   1   5  22       49.94       27.96     35.46 o 
 -14   6  22       15.60       41.14     13.56 o 
 -12   6  22       19.58       -0.56     19.36 o 
 -10   6  22        0.08      -15.88     15.88 o 
  -8   6  22       22.26       -9.00     17.47 o 
  -6   6  22        4.09      -15.98     15.98 o 
  -4   6  22      306.86      343.47     40.72 o 
  -2   6  22        9.43       12.56     33.03 o 
   0   6  22        3.05       -1.53     33.51 o 
 -11   7  22       25.69      -15.96     16.93 o 
  -9   7  22       69.84       60.99     22.41 o 
  -7   7  22       30.84       10.09     20.89 o 
  -5   7  22       12.34       46.89     19.73 o 
 -19   1  23       40.86       42.95     16.51 o 
 -17   1  23       77.07       69.48     17.62 o 
 -15   1  23       44.15       84.45     17.49 o 
 -13   1  23       69.09       56.62     20.31 o 
 -11   1  23       30.47       63.11     16.28 o 
  -9   1  23      120.30      156.13     19.48 o 
  -7   1  23       10.98       30.71     19.23 o 
  -5   1  23       54.16       71.47     30.11 o 
  -3   1  23        0.10      -28.17     28.66 o 
 -20   2  23        7.31       -8.31     18.32 o 
 -18   2  23       16.60       15.67     17.50 o 
 -16   2  23       40.83       11.36     21.54 o 
 -14   2  23       99.67       67.58     19.38 o 
 -12   2  23      110.55       59.96     28.10 o 
 -10   2  23        0.02      -16.26     16.26 o 
  -8   2  23        4.79      -16.90     16.94 o 
  -6   2  23        7.72       11.30     17.65 o 
  -4   2  23       18.82       24.70     27.96 o 
  -2   2  23       40.36       59.81     33.93 o 
 -19   3  23       39.70       80.31     16.70 o 
 -17   3  23       33.04       16.70     14.11 o 
 -15   3  23        0.01      -13.29     13.29 o 
 -13   3  23        0.71       29.18     16.85 o 
 -11   3  23       32.69       15.86     17.00 o 
  -9   3  23        0.24       11.65     27.55 o 
  -7   3  23        0.29      -19.93     27.58 o 
  -5   3  23       14.80       22.53     18.42 o 
  -3   3  23       28.67       56.34     31.43 o 
 -18   4  23        3.28        5.00     29.14 o 
 -16   4  23        1.33       -3.22     14.40 o 
 -14   4  23       16.99       -0.12     13.61 o 
 -12   4  23       36.15        9.67     14.05 o 
 -10   4  23        1.39      -13.13     13.13 o 
  -8   4  23       34.42        2.19     16.24 o 
  -6   4  23        6.61      -22.55     22.55 o 
 -15   5  23        7.59        4.08     22.24 o 
 -13   5  23        0.02       -0.10     13.94 o 
 -11   5  23       10.06        2.80     13.86 o 
  -9   5  23       18.92       13.86     20.54 o 
  -7   5  23        1.04      -16.03     21.58 o 
  -5   5  23       33.04       47.11     29.00 o 
 -12   6  23       27.70       47.63     16.16 o 
 -10   6  23        6.08        8.19     20.26 o 
  -8   6  23        8.32       -9.92     22.48 o 
  -6   6  23        0.83      -22.27     22.27 o 
 -18   0  24      606.69      743.88     59.74 o 
 -16   0  24      171.92      185.33     37.19 o 
 -14   0  24      279.36      358.52     43.30 o 
 -12   0  24      122.52       70.91     30.60 o 
 -10   0  24      136.22      143.91     35.32 o 
  -8   0  24        0.33      -23.38     26.64 o 
 -19   1  24       20.27      -23.52     24.63 o 
 -17   1  24      128.34      219.47     26.70 o 
 -15   1  24      248.59      259.07     22.87 o 
 -13   1  24       18.22       22.40     16.33 o 
 -11   1  24      118.55      150.81     23.63 o 
  -9   1  24       18.06        3.47     26.09 o 
  -7   1  24        1.59       61.82     30.46 o 
  -5   1  24        1.81       12.98     28.93 o 
 -18   2  24        7.23       -5.41     18.56 o 
 -16   2  24        5.32        4.18     17.77 o 
 -14   2  24        3.25      -10.28     16.78 o 
 -12   2  24       23.69       30.11     31.64 o 
 -10   2  24        3.20       -8.29     17.56 o 
  -8   2  24       16.91        0.69     27.68 o 
  -6   2  24        1.26       13.95     27.75 o 
  -4   2  24        1.25       48.78     30.95 o 
 -17   3  24        0.15      -16.06     16.06 o 
 -15   3  24        0.68      -20.65     22.48 o 
 -13   3  24        0.01      -15.37     15.37 o 
 -11   3  24        5.36      -15.64     15.64 o 
  -9   3  24        0.69       -1.73     17.62 o 
  -7   3  24        7.30       53.72     19.99 o 
  -5   3  24       43.31        4.16     30.11 o 
  -3   3  24        0.96      -29.42     29.42 o 
 -14   4  24        2.18       -3.01     15.84 o 
 -12   4  24       94.26       98.17     34.28 o 
 -10   4  24       77.86      161.67     23.20 o 
  -8   4  24        5.18       -7.68     17.32 o 
  -6   4  24        1.84        8.47     28.80 o 
 -11   5  24       23.44        3.99     16.64 o 
  -9   5  24       40.22       36.20     18.98 o 
  -7   5  24       11.67      -21.37     21.37 o 
 -17   1  25       25.31       -6.24     28.66 o 
 -15   1  25       20.51        1.67     24.84 o 
 -13   1  25        8.75       51.21     28.93 o 
 -11   1  25        2.50       39.20     28.66 o 
  -9   1  25       11.66       -7.98     28.24 o 
  -7   1  25      105.94      154.38     38.86 o 
 -16   2  25       87.51      104.64     24.29 o 
 -14   2  25        1.52      -10.55     18.89 o 
 -12   2  25        1.85       31.15     28.66 o 
 -10   2  25       22.62       49.26     28.73 o 
  -8   2  25       52.47       58.15     31.02 o 
  -6   2  25        5.35       63.00     33.10 o 
 -13   3  25       20.71       19.04     23.76 o 
 -11   3  25        4.84        8.33     18.60 o 
  -9   3  25       42.76       22.97     28.03 o 
  -7   3  25       19.33       22.48     28.66 o 
  -5   3  25       15.78      -27.96     31.08 o 
 -10   4  25       25.76       44.06     27.06 o 
  -8   4  25        2.63      -26.71     26.71 o 
 -13   1  26        0.56      -23.66     23.66 o 
 -11   1  26        0.82      -10.55     28.38 o 
  -9   1  26       72.59       77.43     33.72 o 
 -10   2  26        2.77      -17.49     27.13 o 
  -8   2  26        0.32        6.94     29.56 o 
                                                 
